# Supplementary material for: An overview of STRUCTURE: applications, parameter settings, and supporting software
Source: Front Genet. 2013 May 29;4:98. doi: 10.3389/fgene.2013.00098 (PMC3665925; doi:10.3389/fgene.2013.00098)
Supplement: Table S1 — Excel file of genotypes and STRUCTURE input data used in the example analyses of Supplementary Material 1. [file TableS1.XLS]

## Sheet: Raw data
Sample	Population	Sub-population	Phenotype	Database	Gender	Markers
						M1	M2	M3	M4	M5	M6	M7	M8	M9	M10	M11	M12	M13	M14	M15	M16	M17
						-1	79.24	82.26	85.32	85.51	-1	-1	-1	-1	-1	-1	-1	-1	-1	-1	16818	21008	Intermarker distance
479	AFRICA	C. African Republic - Biaka Pygmy	NotAvailable	HGDP-CEPH	Male	CC	GG	TT	TT	TT	AA	CC	TT	CC	CT	AA	CC	NN	GG	AA	GG	CC
985	AFRICA	C. African Republic - Biaka Pygmy	NotAvailable	HGDP-CEPH	Male	CC	GG	TT	TT	TT	AG	CC	TT	CT	TT	GG	CT	CC	GG	AA	GG	CC
1094	AFRICA	C. African Republic - Biaka Pygmy	NotAvailable	HGDP-CEPH	Male	CC	GG	TT	TT	TT	AA	CT	TT	CT	AC	AC	CC	TT	GG	AA	GG	CC
461	AFRICA	C. African Republic - Biaka Pygmy	NotAvailable	HGDP-CEPH	Male	CC	GG	CC	TT	TT	AA	TT	GG	CC	AT	AC	CC	CT	GG	AA	GG	CC
986	AFRICA	C. African Republic - Biaka Pygmy	NotAvailable	HGDP-CEPH	Male	CC	GG	TT	TT	TT	AG	TT	GT	CC	CC	AA	CT	CT	GG	AA	GG	CC
464	AFRICA	C. African Republic - Biaka Pygmy	NotAvailable	HGDP-CEPH	Male	CC	GG	TT	TT	TT	AA	CC	GT	CC	CC	CC	CT	CC	GG	AA	GG	CC
465	AFRICA	C. African Republic - Biaka Pygmy	NotAvailable	HGDP-CEPH	Male	CC	GG	TT	TT	TT	AA	CT	GT	CC	CC	AG	CC	CT	GG	AA	GG	CC
466	AFRICA	C. African Republic - Biaka Pygmy	NotAvailable	HGDP-CEPH	Male	CC	GG	TT	TT	TT	AA	TT	GG	CT	AC	CC	CT	CT	GG	AA	GG	CC
454	AFRICA	C. African Republic - Biaka Pygmy	NotAvailable	HGDP-CEPH	Male	CC	GG	TT	TT	TT	AA	CC	GT	CT	CC	GG	CC	CT	GG	AA	GG	CC
1086	AFRICA	C. African Republic - Biaka Pygmy	NotAvailable	HGDP-CEPH	Male	CC	GG	TT	TT	TT	AG	CT	TT	CC	AT	AC	CC	CT	GG	AA	AG	CC
469	AFRICA	C. African Republic - Biaka Pygmy	NotAvailable	HGDP-CEPH	Male	CC	GG	TT	TT	TT	AA	CC	TT	CC	AC	AC	CC	CT	GG	AA	GG	CC
455	AFRICA	C. African Republic - Biaka Pygmy	NotAvailable	HGDP-CEPH	Male	CC	GG	TT	TT	TT	AA	TT	GT	CC	AC	AC	CC	TT	GG	AA	GG	CC
1087	AFRICA	C. African Republic - Biaka Pygmy	NotAvailable	HGDP-CEPH	Male	CC	GG	CC	CC	TT	AA	CT	TT	CC	CT	AC	CC	CT	GG	AA	GG	CC
470	AFRICA	C. African Republic - Biaka Pygmy	NotAvailable	HGDP-CEPH	Male	CC	GG	TT	CC	TT	AA	CC	GT	CT	CT	CG	CC	CC	GG	AA	GG	CC
473	AFRICA	C. African Republic - Biaka Pygmy	NotAvailable	HGDP-CEPH	Male	CC	GG	TT	TT	TT	AA	TT	TT	CT	CC	CC	CC	CT	GG	AA	GG	CC
459	AFRICA	C. African Republic - Biaka Pygmy	NotAvailable	HGDP-CEPH	Male	CC	GG	CC	TT	TT	AA	CT	TT	CT	AT	AG	CC	CC	GG	AA	GG	CC
1090	AFRICA	C. African Republic - Biaka Pygmy	NotAvailable	HGDP-CEPH	Male	CC	GG	TT	TT	TT	AA	TT	GT	CT	CC	CG	CC	CC	GG	AA	GG	CC
458	AFRICA	C. African Republic - Biaka Pygmy	NotAvailable	HGDP-CEPH	Male	CC	GG	TT	TT	TT	AG	CT	TT	CT	CT	CC	CT	CT	GG	AA	GG	CC
475	AFRICA	C. African Republic - Biaka Pygmy	NotAvailable	HGDP-CEPH	Male	CC	GG	CC	TT	TT	AA	CC	TT	CT	CT	AC	CC	CC	GG	AA	GG	CC
460	AFRICA	C. African Republic - Biaka Pygmy	NotAvailable	HGDP-CEPH	Male	CC	GG	CC	TT	TT	AA	CT	GT	TT	CT	AG	CC	CC	GG	AA	GG	CC
982	AFRICA	D. R. of Congo - Mbuti Pygmy	NotAvailable	HGDP-CEPH	Male	CC	GG	TT	TT	TT	AA	CC	GT	CC	CC	CC	CC	CT	GG	AA	GG	CC
449	AFRICA	D. R. of Congo - Mbuti Pygmy	NotAvailable	HGDP-CEPH	Male	CC	GG	TT	TT	TT	AG	CT	GT	CC	AC	CC	CT	CC	GG	AA	GG	CC
450	AFRICA	D. R. of Congo - Mbuti Pygmy	NotAvailable	HGDP-CEPH	Male	CC	GG	TT	TT	TT	AG	CT	GG	CT	CC	AC	CT	CT	GG	AA	GG	CC
984	AFRICA	D. R. of Congo - Mbuti Pygmy	NotAvailable	HGDP-CEPH	Male	AA	GG	TT	CC	CC	AA	CT	TT	CC	CT	CC	CC	TT	GG	AA	GG	CC
456	AFRICA	D. R. of Congo - Mbuti Pygmy	NotAvailable	HGDP-CEPH	Male	CC	GG	TT	TT	TT	AA	TT	GT	CC	AC	AG	CC	TT	GG	AA	GG	CC
1081	AFRICA	D. R. of Congo - Mbuti Pygmy	NotAvailable	HGDP-CEPH	Male	CC	GG	TT	TT	TT	AA	CT	GT	CT	CC	AC	CC	CC	GG	AA	GG	CC
462	AFRICA	D. R. of Congo - Mbuti Pygmy	NotAvailable	HGDP-CEPH	Male	CC	GG	TT	TT	TT	AA	CT	TT	CT	CT	CC	CC	CT	GG	AA	GG	CC
463	AFRICA	D. R. of Congo - Mbuti Pygmy	NotAvailable	HGDP-CEPH	Male	CC	GG	TT	TT	TT	AA	CT	GT	CC	CC	CC	CC	CT	GG	AA	GG	CC
467	AFRICA	D. R. of Congo - Mbuti Pygmy	NotAvailable	HGDP-CEPH	Male	CC	GG	TT	TT	TT	AA	TT	GG	CT	AC	AG	CT	CT	GG	AA	GG	CC
471	AFRICA	D. R. of Congo - Mbuti Pygmy	NotAvailable	HGDP-CEPH	Female	CC	GG	TT	TT	TT	AA	TT	TT	TT	CT	CC	CC	CT	GG	AA	GG	CC
474	AFRICA	D. R. of Congo - Mbuti Pygmy	NotAvailable	HGDP-CEPH	Male	CC	GG	TT	TT	TT	AA	TT	TT	CT	AC	CC	CT	CC	GG	AA	GG	CC
476	AFRICA	D. R. of Congo - Mbuti Pygmy	NotAvailable	HGDP-CEPH	Female	CC	GG	TT	TT	TT	AA	TT	GT	CT	TT	CG	CT	TT	GG	AA	GG	CC
478	AFRICA	D. R. of Congo - Mbuti Pygmy	NotAvailable	HGDP-CEPH	Male	CC	GG	TT	TT	TT	AA	TT	GT	CT	CT	AC	CC	CT	GG	AA	GG	CC
1408	AFRICA	Kenya - Bantu	NotAvailable	HGDP-CEPH	Male	CC	GG	TT	TT	TT	AA	CC	GT	TT	TT	CG	CC	TT	GG	AA	GG	CC
1411	AFRICA	Kenya - Bantu	NotAvailable	HGDP-CEPH	Male	CC	GG	TT	TT	TT	AG	CC	TT	CC	CT	CG	CT	TT	GG	AA	GG	CC
1412	AFRICA	Kenya - Bantu	NotAvailable	HGDP-CEPH	Male	CC	GG	TT	TT	TT	AA	CT	TT	CT	CT	AA	CT	CT	GG	AA	GG	CC
1414	AFRICA	Kenya - Bantu	NotAvailable	HGDP-CEPH	Female	CC	GG	TT	TT	TT	AA	CT	GG	CC	CC	CG	CC	CT	GG	AA	GG	CC
1415	AFRICA	Kenya - Bantu	NotAvailable	HGDP-CEPH	Male	CC	GG	TT	CC	TT	AA	CT	GG	CT	CT	CC	CC	CT	GG	AA	GG	CC
1416	AFRICA	Kenya - Bantu	NotAvailable	HGDP-CEPH	Male	CC	GG	CC	CC	TT	NN	TT	GT	CT	CC	CG	CC	CC	GG	AA	GG	CC
1418	AFRICA	Kenya - Bantu	NotAvailable	HGDP-CEPH	Male	CC	GG	TT	TT	TT	AG	CC	TT	CC	CT	AC	CT	TT	GG	AA	GG	CC
1405	AFRICA	Kenya - Bantu	NotAvailable	HGDP-CEPH	Male	CC	GG	CC	TT	TT	AA	CT	GT	CC	CC	AG	CC	CT	GG	AA	GG	CC
1419	AFRICA	Kenya - Bantu	NotAvailable	HGDP-CEPH	Male	CC	GG	TT	TT	TT	AA	TT	TT	CC	TT	AA	CC	CT	GG	AA	GG	CC
1417	AFRICA	Kenya - Bantu	NotAvailable	HGDP-CEPH	Male	CC	AA	CC	TT	TT	AA	TT	GT	TT	CT	AA	CC	CC	GG	AA	GG	CC
1406	AFRICA	Kenya - Bantu	NotAvailable	HGDP-CEPH	Male	CC	GG	TT	TT	CC	AA	CC	GT	CC	CC	AG	CC	CC	GG	AA	GG	CC
991	AFRICA	Namibia - San	NotAvailable	HGDP-CEPH	Male	CC	GG	TT	TT	TT	AA	TT	TT	TT	CT	AA	CC	CC	GG	AA	GG	CC
1029	AFRICA	Namibia - San	NotAvailable	HGDP-CEPH	Male	CC	GG	TT	TT	TT	AA	CC	GT	CC	CT	CG	CC	CT	GG	AA	GG	CC
1032	AFRICA	Namibia - San	NotAvailable	HGDP-CEPH	Male	CC	GG	TT	TT	TT	AA	CT	GT	CC	TT	CG	CC	CT	GG	AA	AG	CC
992	AFRICA	Namibia - San	NotAvailable	HGDP-CEPH	Male	CC	GG	CC	TT	TT	AA	CT	GG	CC	CT	AG	CC	TT	GG	AA	GG	CC
1036	AFRICA	Namibia - San	NotAvailable	HGDP-CEPH	Male	CC	GG	TT	TT	TT	AG	TT	GT	CT	CT	CG	CC	CC	GG	AA	GG	CC
927	AFRICA	Nigeria - Yoruba	NotAvailable	HGDP-CEPH	Male	CC	GG	TT	TT	TT	AA	TT	GG	CC	TT	CG	CC	CT	GG	AA	AG	CC
928	AFRICA	Nigeria - Yoruba	NotAvailable	HGDP-CEPH	Female	CC	GG	CT	TT	TT	AA	CC	TT	CC	CC	GG	CC	CC	GG	AA	AG	CC
937	AFRICA	Nigeria - Yoruba	NotAvailable	HGDP-CEPH	Male	CC	GG	TT	TT	TT	AA	CT	GG	CC	CC	AG	CC	CC	GG	AA	GG	CC
938	AFRICA	Nigeria - Yoruba	NotAvailable	HGDP-CEPH	Female	CC	GG	TT	TT	TT	AA	TT	TT	TT	CT	AA	CC	TT	GG	AA	GG	CC
929	AFRICA	Nigeria - Yoruba	NotAvailable	HGDP-CEPH	Male	CC	GG	TT	TT	CC	AA	CT	TT	CC	CC	AG	CC	CC	GG	AA	GG	CC
939	AFRICA	Nigeria - Yoruba	NotAvailable	HGDP-CEPH	Female	CC	GG	TT	CT	TT	AA	TT	GT	CC	CT	CC	CC	CC	GG	AA	AG	CC
930	AFRICA	Nigeria - Yoruba	NotAvailable	HGDP-CEPH	Male	CC	GG	TT	TT	TT	AA	NN	GT	NN	CT	GG	CC	CT	GG	AA	GG	CC
940	AFRICA	Nigeria - Yoruba	NotAvailable	HGDP-CEPH	Male	CC	GG	CC	TT	TT	AA	CT	GG	CT	TT	AC	CC	CT	GG	AA	GG	CC
931	AFRICA	Nigeria - Yoruba	NotAvailable	HGDP-CEPH	Male	CC	GG	TT	TT	TT	AG	TT	GG	CC	TT	CG	CC	CC	GG	AA	GG	CC
941	AFRICA	Nigeria - Yoruba	NotAvailable	HGDP-CEPH	Male	CC	GG	TT	TT	TT	AA	TT	GG	CT	AT	AG	CC	CT	GG	AA	GG	CC
920	AFRICA	Nigeria - Yoruba	NotAvailable	HGDP-CEPH	Female	CC	GG	TT	TT	TT	AA	CT	GT	CT	CC	AA	CC	CC	GG	AA	GG	CC
932	AFRICA	Nigeria - Yoruba	NotAvailable	HGDP-CEPH	Male	CC	GG	TT	TT	TT	AG	CT	GT	CC	TT	CC	CC	CC	GG	AA	GG	CC
942	AFRICA	Nigeria - Yoruba	NotAvailable	HGDP-CEPH	Male	CC	GG	TT	TT	TT	AA	NN	GT	NN	TT	AA	CC	CT	GG	AA	GG	CC
933	AFRICA	Nigeria - Yoruba	NotAvailable	HGDP-CEPH	Female	AC	GG	CT	TT	TT	AA	CT	GG	CC	CT	CG	CC	CT	GG	AA	GG	CC
943	AFRICA	Nigeria - Yoruba	NotAvailable	HGDP-CEPH	Male	CC	GG	TT	TT	TT	AA	TT	GT	TT	AT	CC	CC	CC	GG	AA	GG	CC
935	AFRICA	Nigeria - Yoruba	NotAvailable	HGDP-CEPH	Female	CC	GG	CC	CT	CT	AA	TT	GG	CC	CT	AG	CT	CC	GG	AA	GG	CC
934	AFRICA	Nigeria - Yoruba	NotAvailable	HGDP-CEPH	Female	CC	GG	TT	TT	TT	AA	CC	GT	CT	CC	AC	CT	CT	GG	AA	GG	CC
924	AFRICA	Nigeria - Yoruba	NotAvailable	HGDP-CEPH	Female	CC	GG	TT	TT	CT	AA	CC	GT	CT	CC	CG	CT	CT	GG	AA	GG	CC
936	AFRICA	Nigeria - Yoruba	NotAvailable	HGDP-CEPH	Male	CC	GG	TT	CC	TT	AA	TT	GG	CT	CT	CG	CC	CC	GG	AA	GG	CC
925	AFRICA	Nigeria - Yoruba	NotAvailable	HGDP-CEPH	Female	AC	GG	CT	TT	CT	NN	CT	GG	CC	CT	AG	CC	CT	GG	AA	GG	CC
926	AFRICA	Nigeria - Yoruba	NotAvailable	HGDP-CEPH	Female	CC	GG	CT	TT	TT	AA	CT	GT	CC	TT	CC	CC	CT	GG	AA	GG	CC
911	AFRICA	Senegal - Mandenka	NotAvailable	HGDP-CEPH	Male	AA	GG	TT	TT	TT	AA	TT	GT	CT	TT	GG	CC	CC	GG	AA	AG	CC
1202	AFRICA	Senegal - Mandenka	NotAvailable	HGDP-CEPH	Male	AA	GG	TT	TT	TT	AA	TT	GT	CT	CT	AC	CC	CC	GG	AA	GG	CC
912	AFRICA	Senegal - Mandenka	NotAvailable	HGDP-CEPH	Male	CC	GG	TT	TT	TT	AA	TT	GG	CC	CT	AC	CC	CC	GG	AA	GG	CC
1283	AFRICA	Senegal - Mandenka	NotAvailable	HGDP-CEPH	Male	CC	GG	CC	TT	TT	AA	CT	GT	CC	CT	AC	CC	CC	GG	AA	GG	CC
913	AFRICA	Senegal - Mandenka	NotAvailable	HGDP-CEPH	Male	CC	GG	TT	TT	TT	AA	CT	GT	CC	CC	GG	CC	CT	GG	AA	GG	CC
1284	AFRICA	Senegal - Mandenka	NotAvailable	HGDP-CEPH	Male	CC	GG	TT	TT	TT	AA	TT	GG	CC	CT	CG	CC	CC	GG	AA	AG	CC
914	AFRICA	Senegal - Mandenka	NotAvailable	HGDP-CEPH	Female	CC	GG	TT	TT	TT	AA	CT	GT	CT	CT	CC	CC	CT	GG	AA	GG	CC
1285	AFRICA	Senegal - Mandenka	NotAvailable	HGDP-CEPH	Male	CC	GG	TT	CC	TT	AA	TT	GG	TT	CC	AC	CC	CT	GG	AA	GG	CC
915	AFRICA	Senegal - Mandenka	NotAvailable	HGDP-CEPH	Female	CC	GG	CT	TT	TT	AA	TT	GG	CC	CT	AA	CC	CT	GG	AA	GG	CC
1286	AFRICA	Senegal - Mandenka	NotAvailable	HGDP-CEPH	Male	CC	GG	TT	TT	TT	AA	TT	GT	CC	CT	AG	CC	CT	GG	AA	GG	CC
904	AFRICA	Senegal - Mandenka	NotAvailable	HGDP-CEPH	Male	CC	GG	TT	TT	TT	AA	TT	GG	CC	CC	AC	CC	CC	GG	AA	GG	CC
905	AFRICA	Senegal - Mandenka	NotAvailable	HGDP-CEPH	Male	CC	GG	TT	TT	TT	AA	TT	TT	CT	CC	AG	CC	CC	GG	AA	GG	CC
917	AFRICA	Senegal - Mandenka	NotAvailable	HGDP-CEPH	Female	CC	GG	TT	TT	TT	AA	TT	GG	CT	CC	AG	CC	CT	GG	AA	GG	CC
907	AFRICA	Senegal - Mandenka	NotAvailable	HGDP-CEPH	Male	AA	GG	TT	TT	TT	AA	CT	TT	CC	CC	AC	CC	CC	GG	AA	GG	CC
906	AFRICA	Senegal - Mandenka	NotAvailable	HGDP-CEPH	Male	CC	GG	TT	TT	TT	AA	TT	GT	CT	CC	AG	CT	CT	GG	AA	GG	CC
918	AFRICA	Senegal - Mandenka	NotAvailable	HGDP-CEPH	Female	CC	GG	TT	TT	CT	AA	TT	GT	TT	CT	CG	CC	CC	GG	AA	GG	CC
908	AFRICA	Senegal - Mandenka	NotAvailable	HGDP-CEPH	Male	CC	GG	TT	CC	TT	AA	TT	GG	CC	TT	AG	CC	CC	GG	AA	GG	CC
1199	AFRICA	Senegal - Mandenka	NotAvailable	HGDP-CEPH	Male	CC	GG	TT	CC	TT	AA	TT	GT	CT	CT	CG	CC	CT	GG	AA	AG	CC
909	AFRICA	Senegal - Mandenka	NotAvailable	HGDP-CEPH	Female	AA	GG	TT	TT	TT	AA	CT	GG	TT	TT	CG	CC	CC	GG	AA	GG	CC
1200	AFRICA	Senegal - Mandenka	NotAvailable	HGDP-CEPH	Male	CC	GG	TT	TT	TT	AA	CT	GT	CC	CT	GG	CC	TT	GG	AA	GG	CC
910	AFRICA	Senegal - Mandenka	NotAvailable	HGDP-CEPH	Female	AC	GG	TT	TT	CT	AA	CT	GT	CT	CT	AA	CC	CC	GG	AA	GG	CC
1201	AFRICA	Senegal - Mandenka	NotAvailable	HGDP-CEPH	Female	CC	GG	CT	CT	TT	AA	TT	GT	CC	TT	AG	CC	CC	GG	AA	GG	CC
1031	AFRICA	South Africa - Bantu	NotAvailable	HGDP-CEPH	Male	CC	GG	TT	TT	TT	AA	CC	GT	CC	CC	AA	CC	CT	GG	AA	GG	CC
993	AFRICA	South Africa - Bantu	NotAvailable	HGDP-CEPH	Male	CC	GG	TT	TT	TT	AA	TT	GT	CT	CT	AC	CC	CT	GG	AA	GG	CC
994	AFRICA	South Africa - Bantu	NotAvailable	HGDP-CEPH	Male	CC	GG	TT	TT	TT	AG	TT	GT	CT	CT	GG	CC	CT	GG	AA	GG	CC
1034	AFRICA	South Africa - Bantu	NotAvailable	HGDP-CEPH	Male	CC	GG	TT	TT	TT	AA	CT	GG	CC	CT	CG	CC	TT	GG	AA	GG	CC
1035	AFRICA	South Africa - Bantu	NotAvailable	HGDP-CEPH	Male	CC	GG	TT	TT	TT	AA	CT	GT	CC	AC	CG	CC	CC	GG	AA	GG	CC
1033	AFRICA	South Africa - Bantu	NotAvailable	HGDP-CEPH	Male	CC	GG	CC	TT	TT	AG	TT	TT	CC	CT	CC	CC	TT	GG	AA	GG	CC
1030	AFRICA	South Africa - Bantu	NotAvailable	HGDP-CEPH	Male	CC	GG	TT	CC	TT	AA	CT	GG	CC	AC	AA	CC	CT	GG	AA	GG	CC
1028	AFRICA	South Africa - Bantu	NotAvailable	HGDP-CEPH	Male	CC	GG	TT	TT	TT	AA	TT	GG	CT	CT	CC	CC	CT	GG	AA	GG	CC
1361	EUROPE	France - Basque	NotAvailable	HGDP-CEPH	Male	CC	AA	TT	TT	CC	AA	CC	TT	TT	AT	CC	CC	CT	CC	AA	AG	CC
1372	EUROPE	France - Basque	NotAvailable	HGDP-CEPH	Male	AA	AA	TT	TT	CC	AA	CC	GT	TT	AA	CG	CC	CC	CC	GG	AA	CT
1362	EUROPE	France - Basque	NotAvailable	HGDP-CEPH	Male	AA	AA	TT	TT	CC	AA	CC	GT	TT	AA	CG	CC	CT	CC	AG	AG	CT
1373	EUROPE	France - Basque	NotAvailable	HGDP-CEPH	Female	AA	AG	CT	TT	CT	AA	CC	TT	TT	AT	CC	CT	CT	CG	AA	GG	CC
1363	EUROPE	France - Basque	NotAvailable	HGDP-CEPH	Female	AC	AA	CT	TT	CC	AA	CC	GT	TT	AA	CC	CT	CC	CC	AA	AG	CC
1374	EUROPE	France - Basque	NotAvailable	HGDP-CEPH	Male	AA	GG	CC	TT	CC	AA	CC	GT	TT	AT	CC	CC	CT	CC	AG	AA	CC
1370	EUROPE	France - Basque	NotAvailable	HGDP-CEPH	Male	CC	AA	TT	TT	CC	AA	CC	TT	TT	AT	AC	CC	CC	CG	GG	AA	CC
1366	EUROPE	France - Basque	NotAvailable	HGDP-CEPH	Female	CC	AA	TT	TT	CC	AA	CC	GT	TT	AT	CC	CC	CC	CC	GG	AA	CT
1377	EUROPE	France - Basque	NotAvailable	HGDP-CEPH	Male	CC	AA	TT	TT	CC	AA	CC	GT	TT	AA	CC	CT	CT	CC	AG	AG	CT
1358	EUROPE	France - Basque	NotAvailable	HGDP-CEPH	Male	AA	AA	CC	TT	CC	AA	CC	GT	TT	AT	NN	CC	CC	CC	AG	AG	CC
1360	EUROPE	France - Basque	NotAvailable	HGDP-CEPH	Male	AA	AA	TT	TT	TT	AA	CC	TT	TT	AT	CC	CT	TT	CC	AA	AG	CC
1367	EUROPE	France - Basque	NotAvailable	HGDP-CEPH	Female	AA	AA	TT	TT	CC	AA	CC	TT	TT	AA	CC	CT	CT	CC	AA	AG	CC
1378	EUROPE	France - Basque	NotAvailable	HGDP-CEPH	Male	CC	AA	CC	TT	CC	AG	CC	TT	TT	AT	CC	CC	CC	CC	AA	GG	CC
1368	EUROPE	France - Basque	NotAvailable	HGDP-CEPH	Female	AC	AA	TT	TT	CC	AA	CC	GT	TT	AA	CC	CC	CC	CC	AA	AG	CC
1379	EUROPE	France - Basque	NotAvailable	HGDP-CEPH	Male	AA	AA	TT	TT	CC	AA	CC	TT	TT	AA	AC	CC	CC	CC	AG	AG	CC
1369	EUROPE	France - Basque	NotAvailable	HGDP-CEPH	Female	AC	AA	TT	TT	CC	AA	CC	TT	TT	AA	CC	CC	CT	CC	GG	AA	CT
1380	EUROPE	France - Basque	NotAvailable	HGDP-CEPH	Female	AC	AA	TT	CT	CC	AA	CC	GT	TT	AT	GG	CC	CT	CC	AA	GG	CC
1371	EUROPE	France - Basque	NotAvailable	HGDP-CEPH	Male	AA	AA	TT	TT	CC	AA	CC	TT	TT	AA	AC	CC	CC	CC	AA	AG	CC
1359	EUROPE	France - Basque	NotAvailable	HGDP-CEPH	Male	CC	GG	TT	TT	CC	AA	CC	TT	TT	AA	CC	CC	CC	CC	AG	AA	CC
1364	EUROPE	France - Basque	NotAvailable	HGDP-CEPH	Male	AA	AA	TT	TT	CC	AA	CC	TT	TT	AA	CG	CT	CC	CC	AA	AG	CC
1375	EUROPE	France - Basque	NotAvailable	HGDP-CEPH	Male	AA	GG	TT	TT	CC	AA	CC	NN	TT	AT	CG	CC	CC	CG	AG	AG	CT
1365	EUROPE	France - Basque	NotAvailable	HGDP-CEPH	Female	AC	AA	TT	TT	CC	AA	CC	TT	TT	AA	CC	CC	CC	CC	GG	AA	TT
1357	EUROPE	France - Basque	NotAvailable	HGDP-CEPH	Male	AA	AA	TT	TT	CC	AA	CC	GT	TT	AT	CC	CC	CT	CC	AG	AG	CT
1376	EUROPE	France - Basque	NotAvailable	HGDP-CEPH	Male	CC	AA	TT	TT	TT	AA	CC	GT	TT	AA	CC	CC	CC	CC	AG	AA	CT
521	EUROPE	France - French	NotAvailable	HGDP-CEPH	Male	AA	AA	TT	TT	TT	AA	CC	TT	TT	AA	CC	CT	CC	CC	AA	GG	CC
533	EUROPE	France - French	NotAvailable	HGDP-CEPH	Male	CC	AA	TT	TT	CC	AA	CC	TT	TT	AA	AC	CC	NN	CC	AG	AA	CT
522	EUROPE	France - French	NotAvailable	HGDP-CEPH	Male	CC	GG	TT	TT	CC	AA	CC	TT	TT	AT	CC	CC	CC	CG	AA	AG	CC
534	EUROPE	France - French	NotAvailable	HGDP-CEPH	Female	AC	AG	TT	TT	CC	AA	CC	GT	TT	AA	CC	TT	CC	CC	GG	AA	TT
511	EUROPE	France - French	NotAvailable	HGDP-CEPH	Male	AA	AA	TT	TT	CC	AA	CC	GT	TT	AA	CC	CC	CT	CC	GG	AA	CT
523	EUROPE	France - French	NotAvailable	HGDP-CEPH	Female	AC	AA	TT	TT	CC	AA	CC	TT	TT	AC	CC	CC	CC	CC	GG	AA	CC
535	EUROPE	France - French	NotAvailable	HGDP-CEPH	Female	AA	AA	TT	TT	CC	AA	CC	GT	TT	AA	CG	CT	CC	GG	AA	GG	CC
512	EUROPE	France - French	NotAvailable	HGDP-CEPH	Male	AA	AA	TT	TT	CC	AA	CC	GT	TT	AA	CG	CC	CT	CC	GG	AA	CC
524	EUROPE	France - French	NotAvailable	HGDP-CEPH	Female	AC	AA	CT	TT	CC	AA	CC	TT	TT	AA	CC	CC	CC	CC	AG	AA	CC
536	EUROPE	France - French	NotAvailable	HGDP-CEPH	Female	AA	AG	TT	TT	CC	AA	CC	TT	TT	AA	CG	CC	CC	CC	AG	AG	NN
513	EUROPE	France - French	NotAvailable	HGDP-CEPH	Female	AC	AA	TT	CT	CC	AA	CC	GT	TT	AA	CC	CC	CC	CC	GG	AA	CC
525	EUROPE	France - French	NotAvailable	HGDP-CEPH	Male	AA	GG	CC	TT	CC	AA	CC	TT	TT	AA	CC	CT	CC	CC	GG	AA	CC
537	EUROPE	France - French	NotAvailable	HGDP-CEPH	Female	AA	AA	TT	TT	CC	AA	CC	TT	TT	AA	CC	CC	CC	CC	GG	AA	CT
514	EUROPE	France - French	NotAvailable	HGDP-CEPH	Female	AA	AG	TT	TT	CC	AA	CC	TT	TT	AA	CC	CC	CC	CC	GG	AA	TT
526	EUROPE	France - French	NotAvailable	HGDP-CEPH	Female	AA	AA	TT	TT	CC	AA	CC	TT	TT	AA	CG	CC	CC	CC	AG	AG	CT
538	EUROPE	France - French	NotAvailable	HGDP-CEPH	Male	AA	AA	TT	TT	CC	AG	CC	TT	TT	AA	AC	CT	CC	CC	AG	AG	CT
515	EUROPE	France - French	NotAvailable	HGDP-CEPH	Male	AA	AA	TT	TT	CC	AA	CC	TT	TT	AA	GG	CC	CC	CC	AG	AG	CC
527	EUROPE	France - French	NotAvailable	HGDP-CEPH	Female	AA	AA	CT	TT	CC	AA	CC	TT	CT	AA	AC	CT	CC	CC	AG	AG	CT
539	EUROPE	France - French	NotAvailable	HGDP-CEPH	Female	AC	AG	TT	CT	CC	AA	CC	TT	TT	AC	CC	CT	CT	CC	AG	AA	CT
520	EUROPE	France - French	NotAvailable	HGDP-CEPH	Female	AC	AA	TT	TT	CC	AA	CC	TT	TT	AA	CC	CC	CC	CC	AG	AA	CC
517	EUROPE	France - French	NotAvailable	HGDP-CEPH	Female	AC	AA	CT	CT	CC	AA	CC	TT	TT	AA	CC	CT	CC	CC	AG	AG	CC
529	EUROPE	France - French	NotAvailable	HGDP-CEPH	Female	AA	AG	TT	TT	CC	AA	CC	TT	TT	AT	CG	CC	CC	CC	GG	AA	CT
519	EUROPE	France - French	NotAvailable	HGDP-CEPH	Male	AA	AA	TT	CC	TT	AA	CC	NN	TT	AA	CG	CC	CC	CC	AA	AG	CC
531	EUROPE	France - French	NotAvailable	HGDP-CEPH	Female	AC	AA	CT	TT	CC	AA	CC	TT	TT	AT	AC	CC	CC	CC	AA	AA	CC
518	EUROPE	France - French	NotAvailable	HGDP-CEPH	Male	AA	AA	TT	TT	CC	AA	CC	TT	TT	AT	AC	CT	CC	CC	GG	AA	CT
530	EUROPE	France - French	NotAvailable	HGDP-CEPH	Male	CC	AA	TT	TT	CC	AA	CC	TT	TT	AT	CC	CT	CC	CG	GG	AA	CT
528	EUROPE	France - French	NotAvailable	HGDP-CEPH	Male	AA	AA	CC	CC	CC	AA	CC	TT	TT	AC	CG	TT	CT	CC	AG	AA	CT
516	EUROPE	France - French	NotAvailable	HGDP-CEPH	Female	AC	AG	CT	TT	CC	AA	CC	TT	TT	AT	CC	CT	CC	CC	AG	AA	CT
667	EUROPE	Italy - Sardinian	NotAvailable	HGDP-CEPH	Female	AC	AA	TT	TT	CC	AA	CC	TT	TT	AA	CC	CC	CC	CC	AG	AA	CC
1066	EUROPE	Italy - Sardinian	NotAvailable	HGDP-CEPH	Male	CC	GG	TT	TT	CC	AA	CC	TT	TT	AT	CG	CC	CT	GG	AA	GG	CC
1078	EUROPE	Italy - Sardinian	NotAvailable	HGDP-CEPH	Female	AC	AG	TT	TT	CC	AG	CC	TT	TT	AT	AC	CC	CT	CC	AA	AG	CC
668	EUROPE	Italy - Sardinian	NotAvailable	HGDP-CEPH	Male	AA	AA	TT	TT	CC	AA	CC	TT	TT	AA	CC	CC	CT	CC	AA	AA	CC
1067	EUROPE	Italy - Sardinian	NotAvailable	HGDP-CEPH	Male	CC	AA	TT	TT	CC	AA	CC	GT	TT	TT	CG	TT	CC	CG	AA	AG	CC
1079	EUROPE	Italy - Sardinian	NotAvailable	HGDP-CEPH	Male	CC	AA	TT	TT	CC	AA	CC	GT	TT	AT	CG	CT	CT	CG	AG	AG	CC
669	EUROPE	Italy - Sardinian	NotAvailable	HGDP-CEPH	Female	AA	AA	TT	TT	CC	AA	CC	TT	TT	CT	CC	CC	CC	GG	AA	AG	CC
1068	EUROPE	Italy - Sardinian	NotAvailable	HGDP-CEPH	Female	CC	AA	TT	TT	CC	AA	CC	TT	TT	CT	CC	CT	CC	CC	AG	AG	CT
1063	EUROPE	Italy - Sardinian	NotAvailable	HGDP-CEPH	Male	AA	AA	TT	TT	TT	AA	CC	TT	TT	CC	CG	CC	CC	CG	AA	AG	CC
1075	EUROPE	Italy - Sardinian	NotAvailable	HGDP-CEPH	Male	CC	GG	TT	TT	CC	AA	CC	GT	TT	AT	GG	CT	CC	CG	AA	AA	CC
672	EUROPE	Italy - Sardinian	NotAvailable	HGDP-CEPH	Female	AC	AA	TT	TT	CC	AA	CC	GT	TT	AT	CG	CT	CT	GG	AA	AG	CC
1071	EUROPE	Italy - Sardinian	NotAvailable	HGDP-CEPH	Male	AA	GG	TT	TT	CC	AA	CC	TT	TT	CT	CC	CC	CT	CC	AG	AA	CC
666	EUROPE	Italy - Sardinian	NotAvailable	HGDP-CEPH	Male	CC	AA	TT	TT	CC	AA	CC	TT	TT	TT	CC	CC	CC	CC	AA	AG	CC
1065	EUROPE	Italy - Sardinian	NotAvailable	HGDP-CEPH	Female	CC	AA	TT	CT	CC	AA	CC	GT	TT	AT	NN	CC	CC	CG	AA	GG	CC
1077	EUROPE	Italy - Sardinian	NotAvailable	HGDP-CEPH	Male	CC	AA	TT	TT	CC	AG	CC	TT	TT	CT	CG	CC	CT	GG	GG	AA	CC
673	EUROPE	Italy - Sardinian	NotAvailable	HGDP-CEPH	Female	AA	AA	TT	TT	CC	AA	CC	TT	TT	TT	CC	CT	CC	CG	AA	AA	CC
1072	EUROPE	Italy - Sardinian	NotAvailable	HGDP-CEPH	Female	AC	AA	TT	TT	CC	AA	CC	NN	TT	TT	CC	CC	CC	NN	AG	AA	CC
674	EUROPE	Italy - Sardinian	NotAvailable	HGDP-CEPH	Male	AA	AA	TT	TT	CC	AA	CC	TT	TT	TT	CG	CC	CC	CC	AG	AA	CT
1073	EUROPE	Italy - Sardinian	NotAvailable	HGDP-CEPH	Male	CC	AA	TT	TT	CC	AA	CC	TT	CT	AT	CG	CT	CC	CC	AA	AG	CC
1062	EUROPE	Italy - Sardinian	NotAvailable	HGDP-CEPH	Female	AC	AG	TT	TT	CC	AA	CC	TT	TT	AC	AC	CC	CC	CC	AG	AA	CC
1074	EUROPE	Italy - Sardinian	NotAvailable	HGDP-CEPH	Female	AC	AG	TT	TT	CC	AA	CT	NN	TT	TT	CG	CC	CC	CG	AA	AG	CC
665	EUROPE	Italy - Sardinian	NotAvailable	HGDP-CEPH	Male	CC	AA	TT	TT	CC	AA	CC	NN	TT	TT	GG	CC	CT	CG	AG	AA	CC
1064	EUROPE	Italy - Sardinian	NotAvailable	HGDP-CEPH	Female	AC	AA	TT	TT	CC	AG	CC	TT	TT	CT	CC	CC	CT	CC	AG	AG	CC
1076	EUROPE	Italy - Sardinian	NotAvailable	HGDP-CEPH	Male	AA	AA	TT	TT	CC	AA	CC	NN	TT	AA	AA	CC	CC	CC	AA	AG	CC
670	EUROPE	Italy - Sardinian	NotAvailable	HGDP-CEPH	Male	AA	AA	TT	TT	TT	AA	CC	TT	TT	AA	CC	CC	TT	CC	AA	AG	CC
1069	EUROPE	Italy - Sardinian	NotAvailable	HGDP-CEPH	Male	CC	AA	TT	TT	CC	AA	CC	TT	TT	AT	CG	CC	CT	CC	AA	AG	CC
1070	EUROPE	Italy - Sardinian	NotAvailable	HGDP-CEPH	Female	CC	AG	CT	TT	CC	AA	CC	GT	TT	AT	CC	CC	CT	CC	AA	GG	CC
671	EUROPE	Italy - Sardinian	NotAvailable	HGDP-CEPH	Male	AA	AA	TT	TT	CC	AA	CC	TT	TT	AT	AC	CT	CC	CG	AA	AG	CC
1167	EUROPE	Italy - Tuscan	NotAvailable	HGDP-CEPH	Male	CC	AA	TT	CC	CC	AA	CC	TT	TT	AT	AC	CC	CC	CC	AA	GG	CC
1162	EUROPE	Italy - Tuscan	NotAvailable	HGDP-CEPH	Male	CC	AA	TT	TT	CC	AA	CC	GT	TT	CT	CG	CC	CT	CC	AA	GG	CC
1163	EUROPE	Italy - Tuscan	NotAvailable	HGDP-CEPH	Male	CC	AA	CC	TT	CC	AA	CC	GT	TT	AT	CG	CC	CC	CC	GG	AA	CT
1169	EUROPE	Italy - Tuscan	NotAvailable	HGDP-CEPH	Female	AA	AA	TT	TT	CC	AA	CC	TT	TT	AT	CG	CT	CC	CG	AG	AG	CC
1164	EUROPE	Italy - Tuscan	NotAvailable	HGDP-CEPH	Male	CC	AA	TT	TT	CC	AA	CC	GT	TT	CT	CG	CT	CC	CC	AG	AG	CT
1166	EUROPE	Italy - Tuscan	NotAvailable	HGDP-CEPH	Male	CC	AA	TT	TT	CC	AA	CC	GT	TT	AC	CC	CC	CC	CC	AG	AG	CT
1168	EUROPE	Italy - Tuscan	NotAvailable	HGDP-CEPH	Female	AC	AA	TT	CT	CT	AA	CC	TT	TT	AT	AA	CC	CC	CC	AA	AG	CC
1161	EUROPE	Italy - Tuscan	NotAvailable	HGDP-CEPH	Male	AA	AA	TT	TT	CC	AA	CC	GT	TT	AT	CC	CC	TT	CC	GG	AA	CC
1172	EUROPE	Italy - from Bergamo	NotAvailable	HGDP-CEPH	Female	AA	GG	TT	CT	CC	AG	CC	GT	TT	AT	CC	CC	CC	CC	GG	AA	CT
1173	EUROPE	Italy - from Bergamo	NotAvailable	HGDP-CEPH	Male	CC	AA	TT	CC	CC	AA	CC	GT	TT	AT	CC	CC	CT	CC	GG	AA	TT
1147	EUROPE	Italy - from Bergamo	NotAvailable	HGDP-CEPH	Male	AA	AA	TT	TT	CC	AA	CC	GT	TT	AT	CC	CC	CC	CC	GG	AA	TT
1174	EUROPE	Italy - from Bergamo	NotAvailable	HGDP-CEPH	Male	AA	AA	TT	TT	TT	AA	CC	GT	CT	AT	CC	CT	CC	CC	AG	AA	CT
1156	EUROPE	Italy - from Bergamo	NotAvailable	HGDP-CEPH	Female	AC	AA	TT	TT	CC	AA	CC	TT	TT	AA	CC	CC	CC	CC	AG	AG	CC
1152	EUROPE	Italy - from Bergamo	NotAvailable	HGDP-CEPH	Male	AA	AA	TT	TT	CC	AA	CT	TT	TT	AA	CC	CC	CC	CC	AA	GG	CC
1153	EUROPE	Italy - from Bergamo	NotAvailable	HGDP-CEPH	Male	AA	AA	TT	CC	CC	AA	CC	TT	TT	AA	CC	CC	CT	CC	AG	AG	CC
1171	EUROPE	Italy - from Bergamo	NotAvailable	HGDP-CEPH	Female	AA	AA	TT	TT	CC	AA	CC	GT	TT	AT	CC	CC	CC	CC	AG	AA	CC
1154	EUROPE	Italy - from Bergamo	NotAvailable	HGDP-CEPH	Male	CC	AA	TT	TT	CC	AA	CC	GT	TT	AT	CC	CT	CT	CC	GG	AA	CC
1155	EUROPE	Italy - from Bergamo	NotAvailable	HGDP-CEPH	Male	CC	AA	TT	TT	CC	AA	CC	GT	TT	AA	CG	CC	CT	CC	AG	AG	CC
1157	EUROPE	Italy - from Bergamo	NotAvailable	HGDP-CEPH	Female	AC	AA	TT	TT	CC	AA	CC	TT	TT	AA	CG	TT	CT	CC	GG	AA	CC
1177	EUROPE	Italy - from Bergamo	NotAvailable	HGDP-CEPH	Female	AA	AA	CT	TT	CC	AA	CC	TT	TT	TT	CG	CC	CT	CG	AG	AG	CC
1151	EUROPE	Italy - from Bergamo	NotAvailable	HGDP-CEPH	Male	AA	GG	TT	TT	CC	AG	CC	GT	TT	AT	AA	CC	CC	CC	GG	AA	CT
794	EUROPE	Orkney Islands - Orcadian	NotAvailable	HGDP-CEPH	Female	AA	AA	TT	CT	CC	AA	CC	TT	TT	AT	AG	CC	CC	CC	GG	AA	CT
806	EUROPE	Orkney Islands - Orcadian	NotAvailable	HGDP-CEPH	Female	AA	AA	TT	TT	CC	AG	CC	GT	TT	AA	CC	CC	CC	CC	GG	AA	TT
795	EUROPE	Orkney Islands - Orcadian	NotAvailable	HGDP-CEPH	Male	AA	AA	CC	TT	CC	AA	CC	GT	TT	AT	CC	CC	CC	CC	AG	AG	CC
807	EUROPE	Orkney Islands - Orcadian	NotAvailable	HGDP-CEPH	Male	AA	AA	TT	TT	CC	AA	CC	GT	TT	AA	CG	CT	CC	CG	AG	AA	CC
796	EUROPE	Orkney Islands - Orcadian	NotAvailable	HGDP-CEPH	Female	AC	AG	TT	TT	CC	AA	CC	GT	TT	AA	CG	CT	CC	CC	AA	GG	CC
808	EUROPE	Orkney Islands - Orcadian	NotAvailable	HGDP-CEPH	Male	AA	AA	TT	CC	TT	AA	CC	GT	TT	AA	CG	TT	CC	CC	GG	AA	CT
803	EUROPE	Orkney Islands - Orcadian	NotAvailable	HGDP-CEPH	Male	AA	AA	CC	CC	CC	AA	CC	GT	TT	AT	CC	CT	CC	CC	AG	AG	CC
799	EUROPE	Orkney Islands - Orcadian	NotAvailable	HGDP-CEPH	Female	AA	AA	CT	TT	CC	AA	CC	TT	TT	AA	CC	CT	CT	CC	AG	AG	CT
800	EUROPE	Orkney Islands - Orcadian	NotAvailable	HGDP-CEPH	Female	AA	AA	TT	TT	CC	AA	CC	TT	TT	AA	CC	CT	CC	CC	AG	AG	CT
805	EUROPE	Orkney Islands - Orcadian	NotAvailable	HGDP-CEPH	Female	AA	AG	TT	TT	CC	AA	CC	GT	TT	AA	CC	CT	CC	CC	AG	AA	CT
802	EUROPE	Orkney Islands - Orcadian	NotAvailable	HGDP-CEPH	Female	AA	AG	TT	TT	CC	AA	CC	GT	TT	AA	CG	CT	CC	CC	AG	AG	CT
804	EUROPE	Orkney Islands - Orcadian	NotAvailable	HGDP-CEPH	Male	CC	AA	TT	CC	TT	AA	CC	GT	TT	AA	CC	CC	CC	CC	GG	AA	CT
797	EUROPE	Orkney Islands - Orcadian	NotAvailable	HGDP-CEPH	Female	AA	AA	CT	TT	CC	AG	CC	GT	TT	AA	CC	CT	CC	CC	GG	AA	TT
810	EUROPE	Orkney Islands - Orcadian	NotAvailable	HGDP-CEPH	Male	AA	AA	CC	TT	CC	AG	CC	NN	TT	AA	CC	CC	CC	CC	AG	AA	CT
798	EUROPE	Orkney Islands - Orcadian	NotAvailable	HGDP-CEPH	Male	CC	AA	TT	TT	CC	AA	CC	GT	TT	AA	CC	CT	CC	CC	GG	AA	CC
1385	EUROPE	Russia (Caucasus) - Adygei	NotAvailable	HGDP-CEPH	Male	AA	AA	TT	CC	CC	AA	CT	GT	TT	AT	CC	CC	CT	GG	AA	GG	CC
1388	EUROPE	Russia (Caucasus) - Adygei	NotAvailable	HGDP-CEPH	Female	AC	AA	CT	CT	CT	AA	CC	TT	TT	AT	AC	CT	CT	CG	AG	AA	CC
1381	EUROPE	Russia (Caucasus) - Adygei	NotAvailable	HGDP-CEPH	Female	AA	AA	TT	TT	CC	AA	CC	TT	TT	AT	CC	CC	CC	GG	AA	GG	CC
1382	EUROPE	Russia (Caucasus) - Adygei	NotAvailable	HGDP-CEPH	Female	AC	AA	TT	TT	CC	AA	CC	GT	TT	AA	CG	CC	CC	CC	AA	GG	CC
1383	EUROPE	Russia (Caucasus) - Adygei	NotAvailable	HGDP-CEPH	Male	CC	AA	TT	TT	CC	AA	CC	GT	TT	AA	CG	CT	CC	CG	AG	AG	CC
1387	EUROPE	Russia (Caucasus) - Adygei	NotAvailable	HGDP-CEPH	Female	AA	AA	TT	TT	CC	AA	CC	GT	TT	AA	CC	CC	TT	GG	AA	GG	CC
1384	EUROPE	Russia (Caucasus) - Adygei	NotAvailable	HGDP-CEPH	Female	CC	AA	TT	TT	CT	AA	CC	GG	TT	AA	AC	CC	CC	CC	AG	AG	CC
1386	EUROPE	Russia (Caucasus) - Adygei	NotAvailable	HGDP-CEPH	Female	AA	AA	CT	TT	CT	AA	CC	GG	TT	AA	CC	CT	CT	CG	AA	AA	CC
1396	EUROPE	Russia (Caucasus) - Adygei	NotAvailable	HGDP-CEPH	Male	AA	AA	TT	CC	CC	AA	CC	NN	TT	AA	CG	CC	NN	CG	AG	AG	CT
1397	EUROPE	Russia (Caucasus) - Adygei	NotAvailable	HGDP-CEPH	Male	AA	AA	TT	TT	CC	AA	CT	TT	TT	AA	CG	CC	CC	CG	AG	AG	CC
1399	EUROPE	Russia (Caucasus) - Adygei	NotAvailable	HGDP-CEPH	Female	AC	AA	CT	CT	CC	AA	CC	TT	TT	AA	CC	CC	CC	CC	AA	AG	CC
1400	EUROPE	Russia (Caucasus) - Adygei	NotAvailable	HGDP-CEPH	Female	AA	AA	CT	CT	CC	AA	CC	GT	TT	AA	AC	CC	CT	CG	GG	AA	CT
1401	EUROPE	Russia (Caucasus) - Adygei	NotAvailable	HGDP-CEPH	Female	AA	AA	CC	TT	CC	AA	CC	GT	TT	CT	CG	CT	CC	CG	AG	AG	CC
1402	EUROPE	Russia (Caucasus) - Adygei	NotAvailable	HGDP-CEPH	Male	CC	AA	CC	TT	CC	AA	CC	GT	TT	TT	AC	CC	CC	CC	AA	GG	CC
1398	EUROPE	Russia (Caucasus) - Adygei	NotAvailable	HGDP-CEPH	Female	AA	AA	TT	CT	CT	AA	CC	GG	TT	AT	AC	CC	CC	CC	AG	AG	CC
1403	EUROPE	Russia (Caucasus) - Adygei	NotAvailable	HGDP-CEPH	Male	CC	AA	TT	TT	CC	AA	CC	GT	TT	AT	AC	CC	TT	CC	AG	AA	CC
1404	EUROPE	Russia (Caucasus) - Adygei	NotAvailable	HGDP-CEPH	Male	AA	GG	CC	TT	CC	AA	CC	TT	TT	AC	AC	CC	CC	CC	AG	AG	CC
880	EUROPE	Russia - Russian	NotAvailable	HGDP-CEPH	Male	AA	AA	TT	TT	CC	AA	CC	TT	TT	AA	GG	CC	CC	CC	GG	AA	TT
892	EUROPE	Russia - Russian	NotAvailable	HGDP-CEPH	Male	AA	AA	TT	TT	CC	AA	CC	GT	TT	AA	AC	CC	CC	CG	AG	AA	CT
879	EUROPE	Russia - Russian	NotAvailable	HGDP-CEPH	Male	AA	AA	TT	CC	TT	AA	CC	TT	TT	AC	AG	CC	CT	CC	GG	AA	CT
891	EUROPE	Russia - Russian	NotAvailable	HGDP-CEPH	Male	AA	AA	TT	TT	CC	AA	CC	TT	TT	AT	AC	CC	CC	CC	GG	AA	CT
903	EUROPE	Russia - Russian	NotAvailable	HGDP-CEPH	Female	AA	AA	CT	CT	CT	AA	CC	TT	TT	AA	GG	CC	CT	CC	AG	AG	CT
890	EUROPE	Russia - Russian	NotAvailable	HGDP-CEPH	Male	CC	GG	TT	TT	CC	AA	CC	TT	TT	AA	AC	CC	CC	CC	GG	AA	CT
902	EUROPE	Russia - Russian	NotAvailable	HGDP-CEPH	Female	AC	AA	TT	TT	CC	AA	CC	TT	TT	AT	CG	CC	CT	CC	AG	AG	CC
881	EUROPE	Russia - Russian	NotAvailable	HGDP-CEPH	Female	AC	AA	TT	CT	CC	AG	CC	TT	TT	CT	CG	CT	CC	CC	AG	AG	CT
893	EUROPE	Russia - Russian	NotAvailable	HGDP-CEPH	Male	AA	AA	TT	TT	CC	AA	CC	TT	TT	AA	CC	CC	CT	CC	GG	AA	TT
882	EUROPE	Russia - Russian	NotAvailable	HGDP-CEPH	Male	AA	AA	TT	TT	CC	AA	CC	GT	TT	AA	AC	CT	CC	CC	GG	AA	TT
894	EUROPE	Russia - Russian	NotAvailable	HGDP-CEPH	Male	CC	AA	TT	TT	CC	AA	CC	TT	TT	AA	CG	CC	CC	CC	GG	AA	CC
884	EUROPE	Russia - Russian	NotAvailable	HGDP-CEPH	Female	AA	AA	TT	TT	CT	AA	CC	GG	TT	AA	AC	CT	CT	CG	GG	AA	CT
896	EUROPE	Russia - Russian	NotAvailable	HGDP-CEPH	Male	AA	GG	TT	TT	CC	AA	CC	TT	TT	TT	CG	CT	CC	CC	AG	AG	CT
885	EUROPE	Russia - Russian	NotAvailable	HGDP-CEPH	Female	AC	AG	TT	TT	CC	AA	CC	TT	TT	AA	CG	CT	CC	CC	GG	AA	TT
897	EUROPE	Russia - Russian	NotAvailable	HGDP-CEPH	Male	AA	AA	TT	TT	CC	AA	CC	TT	TT	AT	CG	CC	CC	CG	AG	AA	CT
886	EUROPE	Russia - Russian	NotAvailable	HGDP-CEPH	Male	CC	AA	TT	TT	CC	AA	CC	GT	TT	AA	AC	TT	CT	CC	AA	AA	CC
898	EUROPE	Russia - Russian	NotAvailable	HGDP-CEPH	Female	AA	AA	CT	TT	CC	AA	CC	GT	TT	AA	CG	CT	CC	CC	GG	AA	TT
887	EUROPE	Russia - Russian	NotAvailable	HGDP-CEPH	Male	AA	GG	TT	CC	TT	AG	CC	GT	TT	AA	CC	CT	CC	CC	GG	AA	CC
899	EUROPE	Russia - Russian	NotAvailable	HGDP-CEPH	Female	AC	AA	CT	CC	CT	AA	CC	TT	TT	AC	AC	CT	CT	CC	GG	AA	CC
883	EUROPE	Russia - Russian	NotAvailable	HGDP-CEPH	Male	AA	GG	CC	TT	CC	AA	CC	TT	TT	CT	CC	CC	CC	CC	GG	AA	CT
895	EUROPE	Russia - Russian	NotAvailable	HGDP-CEPH	Male	CC	GG	TT	CC	CC	AA	CC	TT	TT	AA	CG	TT	CT	CC	GG	AA	CC
888	EUROPE	Russia - Russian	NotAvailable	HGDP-CEPH	Male	AA	AA	TT	TT	CC	AA	CC	TT	TT	AC	AC	CC	CT	CC	GG	AA	CT
900	EUROPE	Russia - Russian	NotAvailable	HGDP-CEPH	Male	CC	AA	TT	TT	CC	AG	CC	GG	TT	AA	AC	CC	CC	CC	GG	AA	CC
901	EUROPE	Russia - Russian	NotAvailable	HGDP-CEPH	Female	AA	AA	TT	TT	CC	AA	CC	GT	TT	AA	AC	CT	CC	CC	AG	AG	CT
889	EUROPE	Russia - Russian	NotAvailable	HGDP-CEPH	Female	AC	AA	CT	CT	CC	AA	CC	TT	TT	AA	CG	TT	CC	CC	GG	AA	CT
1308	EAST ASIA	China - Dai	NotAvailable	HGDP-CEPH	Male	AA	AA	TT	TT	TT	AG	CC	GT	TT	AT	CG	TT	TT	GG	AA	GG	CC
1310	EAST ASIA	China - Dai	NotAvailable	HGDP-CEPH	Male	AA	AA	TT	TT	TT	GG	CC	TT	TT	CT	GG	CC	TT	GG	AA	AG	CC
1311	EAST ASIA	China - Dai	NotAvailable	HGDP-CEPH	Male	AA	AA	TT	CC	TT	GG	CC	TT	TT	AA	AG	CT	TT	GG	AA	GG	CC
1307	EAST ASIA	China - Dai	NotAvailable	HGDP-CEPH	Male	AA	AA	TT	CC	TT	GG	CC	GT	TT	TT	GG	CT	TT	GG	AA	GG	CC
1309	EAST ASIA	China - Dai	NotAvailable	HGDP-CEPH	Male	AA	AA	TT	CC	CC	AG	CT	GT	TT	AT	CG	CT	CC	GG	AA	AA	CC
1312	EAST ASIA	China - Dai	NotAvailable	HGDP-CEPH	Male	AA	AA	TT	CC	TT	AG	CC	GG	TT	AA	CG	CT	CT	GG	AA	AG	CC
1313	EAST ASIA	China - Dai	NotAvailable	HGDP-CEPH	Male	AA	AA	TT	CC	TT	AG	CC	GG	TT	AT	GG	CT	NN	GG	AA	GG	CC
1314	EAST ASIA	China - Dai	NotAvailable	HGDP-CEPH	Female	AA	AA	TT	CC	CT	AA	CC	GT	CT	AC	CG	CT	CT	GG	AA	AG	CC
1315	EAST ASIA	China - Dai	NotAvailable	HGDP-CEPH	Female	AA	AA	CT	CC	TT	AG	CC	GG	TT	AA	CG	TT	CT	GG	AA	AG	CC
1316	EAST ASIA	China - Dai	NotAvailable	HGDP-CEPH	Female	AC	AA	TT	CC	TT	AG	CC	GT	CT	AC	CG	CC	CT	GG	AA	AG	CC
1213	EAST ASIA	China - Daur	NotAvailable	HGDP-CEPH	Male	AA	AA	TT	CC	CC	GG	CT	GG	TT	AC	NN	CT	CC	GG	AA	GG	CC
1214	EAST ASIA	China - Daur	NotAvailable	HGDP-CEPH	Male	AA	AA	TT	CC	TT	AG	CC	GT	TT	AT	AG	CC	CC	GG	AA	GG	CC
1221	EAST ASIA	China - Daur	NotAvailable	HGDP-CEPH	Male	AA	AA	TT	TT	TT	AG	CT	GT	CT	AT	CG	CT	TT	GG	AA	GG	CC
1222	EAST ASIA	China - Daur	NotAvailable	HGDP-CEPH	Female	AC	AA	CT	CC	TT	AG	CC	TT	TT	AT	GG	CT	CC	GG	AA	AG	CC
1216	EAST ASIA	China - Daur	NotAvailable	HGDP-CEPH	Male	AA	AA	TT	CC	TT	GG	CC	GT	TT	TT	CG	CT	TT	GG	AA	AG	CC
1218	EAST ASIA	China - Daur	NotAvailable	HGDP-CEPH	Male	AA	AA	CC	CC	TT	GG	CT	GG	TT	TT	GG	CC	TT	GG	AA	GG	CC
1215	EAST ASIA	China - Daur	NotAvailable	HGDP-CEPH	Female	AC	AA	CT	CC	TT	GG	CT	GG	TT	AA	GG	CC	TT	GG	AA	GG	CC
1217	EAST ASIA	China - Daur	NotAvailable	HGDP-CEPH	Male	CC	AA	TT	CC	CC	AG	CC	GT	TT	TT	AG	CC	TT	GG	AA	GG	CC
1220	EAST ASIA	China - Daur	NotAvailable	HGDP-CEPH	Male	AA	AA	CC	CC	TT	GG	CC	TT	TT	AT	GG	TT	CT	GG	AA	AG	CC
973	EAST ASIA	China - Han	NotAvailable	HGDP-CEPH	Male	CC	AA	TT	CC	TT	AG	CT	TT	TT	TT	CG	CT	TT	GG	AA	GG	CC
777	EAST ASIA	China - Han	NotAvailable	HGDP-CEPH	Male	AA	AA	TT	CC	TT	GG	CT	GT	TT	AT	GG	CC	CT	GG	AA	AG	CC
820	EAST ASIA	China - Han	NotAvailable	HGDP-CEPH	Female	AA	AA	TT	CT	CT	GG	CC	GT	TT	AT	CG	TT	TT	GG	AA	GG	CC
1291	EAST ASIA	China - Han	NotAvailable	HGDP-CEPH	Female	AA	AA	TT	CC	TT	GG	CT	TT	TT	TT	GG	CC	TT	CG	AA	GG	CC
1021	EAST ASIA	China - Han	NotAvailable	HGDP-CEPH	Female	AA	AA	TT	CC	TT	GG	CC	GT	TT	AT	GG	CC	CT	GG	AA	AG	CC
778	EAST ASIA	China - Han	NotAvailable	HGDP-CEPH	Male	AA	AA	TT	CC	TT	AG	CT	TT	TT	TT	GG	CC	TT	GG	AA	GG	CC
821	EAST ASIA	China - Han	NotAvailable	HGDP-CEPH	Male	AA	AA	TT	CC	TT	GG	CC	GG	TT	AA	CC	CT	TT	GG	AA	GG	CC
1292	EAST ASIA	China - Han	NotAvailable	HGDP-CEPH	Male	AA	AA	TT	CC	TT	GG	CC	GT	TT	TT	GG	CT	TT	GG	AA	GG	CC
775	EAST ASIA	China - Han	NotAvailable	HGDP-CEPH	Male	CC	AA	TT	CC	TT	AG	CC	TT	TT	AT	GG	CC	CT	GG	AA	GG	CC
780	EAST ASIA	China - Han	NotAvailable	HGDP-CEPH	Male	CC	AA	TT	CC	TT	GG	CC	GT	TT	AA	CG	CT	TT	GG	AA	AG	CC
822	EAST ASIA	China - Han	NotAvailable	HGDP-CEPH	Male	CC	AA	TT	TT	CC	GG	CC	TT	TT	AT	GG	CT	CT	GG	AA	GG	CC
1293	EAST ASIA	China - Han	NotAvailable	HGDP-CEPH	Male	AA	AA	TT	CC	TT	AG	CT	GG	TT	AT	GG	TT	TT	GG	AA	GG	CC
779	EAST ASIA	China - Han	NotAvailable	HGDP-CEPH	Male	CC	AA	TT	CC	TT	GG	CT	NN	TT	AT	AG	CC	CT	GG	AA	AG	CC
781	EAST ASIA	China - Han	NotAvailable	HGDP-CEPH	Female	AA	AA	TT	CC	TT	GG	CT	GG	TT	AA	CG	CT	CC	GG	AA	AG	CC
972	EAST ASIA	China - Han	NotAvailable	HGDP-CEPH	Female	AA	AA	TT	CC	TT	AG	CC	GT	TT	AT	GG	CT	TT	GG	AA	GG	CC
1294	EAST ASIA	China - Han	NotAvailable	HGDP-CEPH	Male	AA	AA	TT	CC	TT	GG	CC	GG	TT	TT	GG	TT	CC	GG	AA	GG	CC
815	EAST ASIA	China - Han	NotAvailable	HGDP-CEPH	Male	AA	AA	TT	CC	TT	GG	CT	NN	TT	TT	GG	CC	CT	GG	AA	GG	CC
785	EAST ASIA	China - Han	NotAvailable	HGDP-CEPH	Male	AA	AA	TT	CC	TT	GG	CC	GG	TT	AT	GG	CT	CC	GG	AA	GG	CC
976	EAST ASIA	China - Han	NotAvailable	HGDP-CEPH	Female	AA	AA	TT	CC	TT	GG	CC	TT	CT	TT	GG	CC	TT	GG	AA	GG	CC
1296	EAST ASIA	China - Han	NotAvailable	HGDP-CEPH	Male	AA	AA	CC	CC	TT	AG	CC	GT	TT	CT	CG	TT	TT	GG	AA	AA	CC
782	EAST ASIA	China - Han	NotAvailable	HGDP-CEPH	Male	AA	AA	TT	CC	CC	AG	CT	GT	TT	AT	CG	CC	CT	GG	AA	AG	CC
1288	EAST ASIA	China - Han	NotAvailable	HGDP-CEPH	Male	AA	AA	TT	CC	TT	AG	CT	GT	TT	AT	GG	CC	CT	GG	AA	AG	CC
783	EAST ASIA	China - Han	NotAvailable	HGDP-CEPH	Female	AA	AA	CT	CC	CT	AA	CT	GT	TT	AA	GG	NN	CC	GG	AA	AG	CC
774	EAST ASIA	China - Han	NotAvailable	HGDP-CEPH	Male	AA	AA	TT	CC	TT	AG	CC	GG	TT	AC	CG	CT	CT	GG	AA	GG	CC
817	EAST ASIA	China - Han	NotAvailable	HGDP-CEPH	Female	AA	AA	TT	CC	TT	GG	CC	GT	TT	AA	GG	TT	CT	GG	AA	AG	CC
1289	EAST ASIA	China - Han	NotAvailable	HGDP-CEPH	Male	AA	AA	TT	CC	TT	GG	CT	GT	TT	TT	GG	CC	CT	GG	AA	AG	CC
971	EAST ASIA	China - Han	NotAvailable	HGDP-CEPH	Male	AA	AA	TT	CC	TT	GG	CT	GG	TT	AA	GG	CC	TT	GG	AA	AG	CC
776	EAST ASIA	China - Han	NotAvailable	HGDP-CEPH	Female	AA	AA	TT	CT	TT	GG	CC	GG	TT	TT	GG	CT	CT	GG	AA	GG	CC
819	EAST ASIA	China - Han	NotAvailable	HGDP-CEPH	Male	CC	AA	TT	CC	TT	AG	CC	GT	TT	CT	CG	TT	CC	GG	AA	AG	CC
1290	EAST ASIA	China - Han	NotAvailable	HGDP-CEPH	Male	CC	AA	TT	CC	TT	AG	CC	GT	TT	AT	GG	TT	TT	GG	AA	AG	CC
814	EAST ASIA	China - Han	NotAvailable	HGDP-CEPH	Female	AC	AA	TT	CT	TT	AG	CC	NN	TT	TT	CG	CC	CT	GG	AA	GG	CC
784	EAST ASIA	China - Han	NotAvailable	HGDP-CEPH	Female	AA	AA	TT	CC	CT	GG	CT	GT	TT	CC	CG	CC	TT	GG	AA	AG	CC
975	EAST ASIA	China - Han	NotAvailable	HGDP-CEPH	Female	AA	AA	TT	CC	TT	GG	TT	GT	CT	CT	CG	CT	TT	GG	AA	GG	CC
1295	EAST ASIA	China - Han	NotAvailable	HGDP-CEPH	Male	AA	AA	TT	CC	TT	AG	CC	GT	TT	AT	GG	CT	TT	GG	AA	AG	CC
818	EAST ASIA	China - Han	NotAvailable	HGDP-CEPH	Female	AA	AA	TT	CC	TT	AG	CT	GT	TT	AT	GG	CC	CT	GG	AA	GG	CC
786	EAST ASIA	China - Han	NotAvailable	HGDP-CEPH	Male	AA	AA	TT	CC	TT	AG	TT	TT	TT	AT	CG	CC	CT	GG	AA	GG	CC
977	EAST ASIA	China - Han	NotAvailable	HGDP-CEPH	Male	AA	AA	TT	CC	TT	GG	CC	GT	TT	TT	GG	CT	CT	GG	AA	GG	CC
974	EAST ASIA	China - Han	NotAvailable	HGDP-CEPH	Female	AC	AA	TT	CC	TT	AG	CC	GT	TT	AT	CG	CT	CC	GG	AA	AG	CC
811	EAST ASIA	China - Han	NotAvailable	HGDP-CEPH	Female	AA	AA	TT	CC	TT	GG	CT	GG	TT	AT	AG	CC	CT	GG	AA	AG	CC
1023	EAST ASIA	China - Han	NotAvailable	HGDP-CEPH	Female	CC	AA	CT	CT	CT	AG	CC	GT	TT	AT	NN	CC	TT	GG	AA	AG	CC
812	EAST ASIA	China - Han	NotAvailable	HGDP-CEPH	Female	AC	AA	TT	CC	TT	AG	CC	TT	TT	AT	NN	CC	TT	GG	AA	GG	CC
1287	EAST ASIA	China - Han	NotAvailable	HGDP-CEPH	Female	AA	AA	TT	CC	CT	GG	CT	GG	TT	AT	NN	CT	CT	GG	AA	GG	CC
1024	EAST ASIA	China - Han	NotAvailable	HGDP-CEPH	Female	AC	AA	CT	CC	TT	GG	CC	TT	TT	AA	CG	TT	TT	GG	AA	GG	CC
1237	EAST ASIA	China - Hezhen	NotAvailable	HGDP-CEPH	Male	AA	AA	CC	CC	TT	GG	CC	GT	TT	CT	CC	CT	CT	GG	AA	AG	CC
1238	EAST ASIA	China - Hezhen	NotAvailable	HGDP-CEPH	Female	AA	AA	TT	CC	TT	GG	CC	GT	TT	AA	GG	TT	CT	GG	AA	AG	CC
1236	EAST ASIA	China - Hezhen	NotAvailable	HGDP-CEPH	Male	AA	AA	TT	CC	TT	AG	TT	GT	TT	AT	GG	CC	TT	GG	AA	GG	CC
1234	EAST ASIA	China - Hezhen	NotAvailable	HGDP-CEPH	Female	AA	AA	CT	CC	TT	GG	TT	GG	TT	AT	GG	TT	TT	CG	AA	GG	CC
1235	EAST ASIA	China - Hezhen	NotAvailable	HGDP-CEPH	Male	AA	AA	TT	CC	TT	GG	CC	GT	TT	CT	CG	CT	TT	GG	AA	AG	CC
1240	EAST ASIA	China - Hezhen	NotAvailable	HGDP-CEPH	Male	AA	AA	TT	CC	CC	GG	CC	GG	CT	AT	CG	CT	CT	CG	AA	GG	CC
1242	EAST ASIA	China - Hezhen	NotAvailable	HGDP-CEPH	Female	AA	AA	TT	CC	CT	GG	CC	TT	TT	TT	GG	CC	TT	GG	AA	AG	CC
1239	EAST ASIA	China - Hezhen	NotAvailable	HGDP-CEPH	Female	AA	AA	TT	CC	TT	AA	CC	TT	TT	AA	CG	CT	TT	GG	AA	AG	CC
1241	EAST ASIA	China - Hezhen	NotAvailable	HGDP-CEPH	Male	AA	AA	TT	CC	TT	AG	CT	GT	CT	AT	GG	CT	TT	GG	AA	AA	CC
1323	EAST ASIA	China - Lahu	NotAvailable	HGDP-CEPH	Female	AA	AA	TT	CC	TT	AG	CC	GT	CT	TT	AG	CC	CT	GG	AA	AG	CC
1326	EAST ASIA	China - Lahu	NotAvailable	HGDP-CEPH	Male	AA	AA	TT	CC	TT	AA	CC	GT	TT	AA	AG	CC	CT	GG	AA	GG	CC
1317	EAST ASIA	China - Lahu	NotAvailable	HGDP-CEPH	Male	CC	AA	TT	CC	TT	AG	CT	GT	TT	AT	GG	TT	CT	GG	AA	GG	CC
1318	EAST ASIA	China - Lahu	NotAvailable	HGDP-CEPH	Male	AA	AA	TT	CC	TT	AG	CC	GT	TT	CT	GG	CT	CC	GG	AA	GG	CC
1321	EAST ASIA	China - Lahu	NotAvailable	HGDP-CEPH	Male	CC	AA	TT	CC	TT	AG	CC	GT	TT	TT	CC	CT	TT	GG	AA	GG	CC
1320	EAST ASIA	China - Lahu	NotAvailable	HGDP-CEPH	Male	CC	AA	TT	CC	TT	AA	TT	GT	TT	CT	CG	CC	TT	GG	AA	GG	CC
1322	EAST ASIA	China - Lahu	NotAvailable	HGDP-CEPH	Male	AA	AA	TT	CC	TT	AG	CT	TT	TT	TT	GG	CC	CT	GG	AA	AG	CC
1319	EAST ASIA	China - Lahu	NotAvailable	HGDP-CEPH	Male	CC	AA	TT	CC	TT	AG	CT	GT	TT	TT	GG	CT	CT	GG	AA	GG	CC
1198	EAST ASIA	China - Miaozu	NotAvailable	HGDP-CEPH	Female	AA	AA	TT	CC	TT	AG	CC	GT	TT	TT	GG	CC	CT	GG	AA	AG	CC
1197	EAST ASIA	China - Miaozu	NotAvailable	HGDP-CEPH	Female	AA	AA	TT	CC	CT	AG	CT	GT	TT	CC	GG	TT	CT	GG	AA	GG	CC
1194	EAST ASIA	China - Miaozu	NotAvailable	HGDP-CEPH	Male	AA	AA	TT	CC	TT	GG	CC	GG	TT	AT	CG	CT	TT	GG	AA	GG	CC
1195	EAST ASIA	China - Miaozu	NotAvailable	HGDP-CEPH	Male	AA	AA	TT	CC	TT	AG	CT	GT	TT	AT	CG	CC	CC	GG	AA	AG	CC
1196	EAST ASIA	China - Miaozu	NotAvailable	HGDP-CEPH	Female	AA	AA	TT	CC	TT	GG	CT	TT	TT	TT	NN	TT	CC	GG	AA	GG	CC
1189	EAST ASIA	China - Miaozu	NotAvailable	HGDP-CEPH	Male	AA	AA	TT	CC	TT	AG	CT	GT	TT	AT	CG	CC	CT	GG	AA	GG	CC
1191	EAST ASIA	China - Miaozu	NotAvailable	HGDP-CEPH	Male	AA	AA	TT	CC	TT	GG	TT	GG	TT	AT	CG	CT	CT	GG	AA	GG	CC
1193	EAST ASIA	China - Miaozu	NotAvailable	HGDP-CEPH	Male	CC	AA	TT	TT	CC	GG	CC	GG	TT	AT	GG	CT	CT	GG	AA	AG	CC
1192	EAST ASIA	China - Miaozu	NotAvailable	HGDP-CEPH	Male	AA	AA	TT	CC	TT	AA	CC	GT	TT	TT	GG	CC	CT	GG	AA	AG	CC
1190	EAST ASIA	China - Miaozu	NotAvailable	HGDP-CEPH	Male	AA	AA	TT	CC	CC	AG	NN	GG	NN	AA	GG	TT	TT	GG	AA	AG	CC
1225	EAST ASIA	China - Mongola	NotAvailable	HGDP-CEPH	Male	CC	AA	TT	CC	TT	AG	CT	GT	TT	TT	CG	CC	TT	GG	AA	AG	CC
1226	EAST ASIA	China - Mongola	NotAvailable	HGDP-CEPH	Male	AA	AA	TT	CC	TT	GG	CC	GT	TT	AT	CG	CT	TT	GG	AA	GG	CC
1224	EAST ASIA	China - Mongola	NotAvailable	HGDP-CEPH	Male	CC	AA	CC	TT	CC	GG	CT	GT	TT	TT	CG	CC	TT	GG	AA	AG	CC
1223	EAST ASIA	China - Mongola	NotAvailable	HGDP-CEPH	Female	AC	AA	CT	CT	CT	AG	CC	GT	CC	AT	CC	CC	CC	GG	AA	GG	CC
1228	EAST ASIA	China - Mongola	NotAvailable	HGDP-CEPH	Male	AA	AA	TT	CC	TT	GG	CT	GT	CT	TT	CG	CC	CT	CG	AA	AG	CC
1230	EAST ASIA	China - Mongola	NotAvailable	HGDP-CEPH	Male	AA	AA	CC	CC	TT	GG	CC	GT	TT	AT	CG	TT	TT	GG	AA	AG	CC
1231	EAST ASIA	China - Mongola	NotAvailable	HGDP-CEPH	Female	AC	AA	TT	CC	TT	GG	CC	GT	TT	AT	CG	CC	TT	CG	AA	GG	CC
1227	EAST ASIA	China - Mongola	NotAvailable	HGDP-CEPH	Male	AA	AA	TT	CC	TT	GG	CC	GT	TT	TT	GG	TT	CC	GG	AA	AA	CC
1229	EAST ASIA	China - Mongola	NotAvailable	HGDP-CEPH	Male	AA	AA	TT	CC	TT	AG	CC	GT	TT	AA	GG	CC	CT	GG	AA	AG	CC
1232	EAST ASIA	China - Mongola	NotAvailable	HGDP-CEPH	Female	AA	AA	TT	CC	CT	AG	CC	TT	TT	AT	CG	CT	CT	GG	AA	GG	CC
1337	EAST ASIA	China - Naxi	NotAvailable	HGDP-CEPH	Male	CC	AA	TT	CC	TT	AG	CC	TT	TT	TT	CG	CC	TT	GG	AA	AG	CC
1338	EAST ASIA	China - Naxi	NotAvailable	HGDP-CEPH	Male	AA	AA	TT	CC	TT	GG	CT	NN	TT	AT	GG	CC	TT	GG	AA	AG	CC
1339	EAST ASIA	China - Naxi	NotAvailable	HGDP-CEPH	Male	AA	AA	CC	CC	TT	GG	CT	TT	TT	AT	AG	CC	TT	GG	AA	GG	CC
1346	EAST ASIA	China - Naxi	NotAvailable	HGDP-CEPH	Female	AA	AA	TT	CC	TT	AA	CT	GT	TT	AC	GG	CT	CT	GG	AA	GG	CC
1340	EAST ASIA	China - Naxi	NotAvailable	HGDP-CEPH	Male	NN	AA	TT	CC	TT	AG	CT	TT	TT	AT	AG	CT	NN	GG	AA	GG	CC
1341	EAST ASIA	China - Naxi	NotAvailable	HGDP-CEPH	Male	AA	AA	TT	CC	TT	AG	CC	TT	TT	CT	CG	CC	CT	GG	AA	AG	CC
1345	EAST ASIA	China - Naxi	NotAvailable	HGDP-CEPH	Female	AA	AA	TT	CC	TT	GG	CT	TT	TT	AC	GG	CC	CT	GG	AA	AA	CC
1342	EAST ASIA	China - Naxi	NotAvailable	HGDP-CEPH	Male	AA	AA	CC	CC	TT	AG	CC	TT	TT	TT	CG	CT	TT	GG	AA	GG	CC
1212	EAST ASIA	China - Oroqen	NotAvailable	HGDP-CEPH	Female	AC	AA	TT	CC	TT	AG	CC	GT	TT	CC	NN	CT	TT	GG	AA	GG	CC
1209	EAST ASIA	China - Oroqen	NotAvailable	HGDP-CEPH	Female	AA	AA	TT	CT	TT	GG	CC	GT	TT	CT	CG	CT	CT	GG	AA	AG	CC
1211	EAST ASIA	China - Oroqen	NotAvailable	HGDP-CEPH	Female	AA	AA	CT	CC	TT	GG	CT	GT	TT	TT	GG	CC	CC	GG	AA	AG	CC
1204	EAST ASIA	China - Oroqen	NotAvailable	HGDP-CEPH	Male	AA	AA	TT	CC	TT	AA	CT	TT	TT	CT	CG	CC	TT	GG	AA	AG	CC
1206	EAST ASIA	China - Oroqen	NotAvailable	HGDP-CEPH	Male	AA	AA	TT	CC	TT	GG	TT	GT	CT	AC	CC	CT	CT	GG	AA	GG	CC
1208	EAST ASIA	China - Oroqen	NotAvailable	HGDP-CEPH	Male	AA	AA	TT	CC	TT	GG	CC	GG	TT	AT	CG	CT	TT	GG	AA	GG	CC
1207	EAST ASIA	China - Oroqen	NotAvailable	HGDP-CEPH	Male	AA	AA	TT	CC	TT	AG	CT	TT	TT	CC	GG	TT	CT	GG	AA	GG	CC
1203	EAST ASIA	China - Oroqen	NotAvailable	HGDP-CEPH	Male	CC	AA	CC	CC	TT	AG	CC	GT	TT	AC	GG	CT	TT	GG	AA	GG	CC
1205	EAST ASIA	China - Oroqen	NotAvailable	HGDP-CEPH	Male	CC	AA	CC	CC	TT	GG	CC	GT	TT	AT	GG	CT	TT	GG	AA	GG	CC
1335	EAST ASIA	China - She	NotAvailable	HGDP-CEPH	Female	AA	AA	CT	CC	TT	AG	CT	GT	TT	TT	GG	CC	CT	GG	AA	GG	CC
1336	EAST ASIA	China - She	NotAvailable	HGDP-CEPH	Female	AA	AA	CT	CC	TT	AG	CC	GG	TT	CT	CG	CC	TT	GG	AA	AG	CC
1327	EAST ASIA	China - She	NotAvailable	HGDP-CEPH	Male	CC	AA	TT	CC	TT	AA	CC	GT	TT	TT	GG	CT	CT	GG	AA	GG	CC
1334	EAST ASIA	China - She	NotAvailable	HGDP-CEPH	Female	AC	AA	TT	CC	TT	AG	TT	GG	TT	AT	GG	CC	TT	GG	AA	AA	CC
1328	EAST ASIA	China - She	NotAvailable	HGDP-CEPH	Male	CC	AA	TT	CC	TT	AA	NN	GT	TT	AT	GG	CT	CT	GG	AA	AG	CC
1329	EAST ASIA	China - She	NotAvailable	HGDP-CEPH	Male	AA	AA	CC	CC	TT	AG	TT	TT	CT	AC	GG	CT	CC	GG	AA	GG	CC
1332	EAST ASIA	China - She	NotAvailable	HGDP-CEPH	Male	CC	AA	TT	CC	TT	AG	CC	GT	TT	AA	CG	CT	CC	GG	AA	GG	CC
1331	EAST ASIA	China - She	NotAvailable	HGDP-CEPH	Male	AA	AA	CC	CC	TT	AG	CC	TT	TT	AT	CG	CC	TT	GG	AA	AG	CC
1333	EAST ASIA	China - She	NotAvailable	HGDP-CEPH	Male	AA	AA	CC	CC	TT	AG	CT	GT	TT	CT	CG	CT	CC	GG	AA	AG	CC
1330	EAST ASIA	China - She	NotAvailable	HGDP-CEPH	Male	AA	AA	TT	CC	TT	AA	CC	GT	TT	AT	GG	CT	CT	GG	AA	GG	CC
1347	EAST ASIA	China - Tu	NotAvailable	HGDP-CEPH	Male	AA	AA	TT	CC	CC	GG	CC	GT	TT	AT	CG	CC	CT	GG	AA	GG	CC
1348	EAST ASIA	China - Tu	NotAvailable	HGDP-CEPH	Male	AA	AA	TT	CC	TT	AA	CC	GG	TT	AT	GG	CC	CT	GG	AA	GG	CC
1349	EAST ASIA	China - Tu	NotAvailable	HGDP-CEPH	Male	AA	AA	TT	CC	TT	GG	CC	TT	TT	AT	CG	CC	TT	GG	AA	GG	CC
1350	EAST ASIA	China - Tu	NotAvailable	HGDP-CEPH	Male	AA	AA	TT	CC	TT	AG	CT	GG	TT	AT	GG	CT	TT	GG	AA	GG	CC
1351	EAST ASIA	China - Tu	NotAvailable	HGDP-CEPH	Male	AA	AA	TT	CC	TT	AG	CC	GT	TT	TT	AG	CT	CT	GG	AA	AG	CC
1352	EAST ASIA	China - Tu	NotAvailable	HGDP-CEPH	Male	AA	AA	TT	CC	TT	AG	CC	GT	TT	CT	CG	TT	CT	GG	AA	GG	CC
1353	EAST ASIA	China - Tu	NotAvailable	HGDP-CEPH	Male	CC	AA	TT	CC	TT	AA	CT	TT	TT	AA	GG	CT	TT	GG	AA	GG	CC
1356	EAST ASIA	China - Tu	NotAvailable	HGDP-CEPH	Female	AA	AA	TT	CT	CT	AG	CC	GT	TT	CT	GG	CT	CC	GG	AA	AG	CC
1355	EAST ASIA	China - Tu	NotAvailable	HGDP-CEPH	Female	AA	AA	TT	CC	CT	AG	CT	TT	TT	AT	CG	CC	TT	GG	AA	AG	CC
1354	EAST ASIA	China - Tu	NotAvailable	HGDP-CEPH	Female	AC	AA	TT	CC	TT	AG	CT	TT	TT	AC	GG	CC	CT	GG	AA	GG	CC
1101	EAST ASIA	China - Tujia	NotAvailable	HGDP-CEPH	Male	AA	AA	TT	TT	TT	GG	CC	GT	TT	AT	GG	CT	CT	GG	AA	GG	CC
1102	EAST ASIA	China - Tujia	NotAvailable	HGDP-CEPH	Male	CC	AA	TT	CC	TT	GG	CC	GT	TT	AT	CG	CC	CT	GG	AA	GG	CC
1100	EAST ASIA	China - Tujia	NotAvailable	HGDP-CEPH	Male	AA	AA	TT	CC	TT	GG	CC	GT	TT	AT	CG	TT	CT	GG	AA	GG	CC
1097	EAST ASIA	China - Tujia	NotAvailable	HGDP-CEPH	Male	CC	AA	TT	CC	TT	GG	CC	NN	TT	TT	CG	CC	CC	GG	AA	GG	CC
1098	EAST ASIA	China - Tujia	NotAvailable	HGDP-CEPH	Female	AC	AA	TT	CC	TT	AA	TT	TT	TT	AT	GG	CC	CT	GG	AA	GG	CC
1099	EAST ASIA	China - Tujia	NotAvailable	HGDP-CEPH	Male	CC	AA	TT	CC	TT	AG	CC	TT	TT	AT	CC	CT	TT	GG	AA	AG	CC
1104	EAST ASIA	China - Tujia	NotAvailable	HGDP-CEPH	Male	CC	AA	TT	CC	TT	GG	CT	GT	TT	AT	CG	CT	CT	GG	AA	GG	CC
1095	EAST ASIA	China - Tujia	NotAvailable	HGDP-CEPH	Male	AA	AA	TT	CC	CC	AG	CC	GG	TT	AC	GG	CC	CT	GG	AA	GG	CC
1096	EAST ASIA	China - Tujia	NotAvailable	HGDP-CEPH	Male	AA	AA	TT	CC	TT	AG	CC	GT	TT	TT	GG	CC	TT	GG	AA	GG	CC
1103	EAST ASIA	China - Tujia	NotAvailable	HGDP-CEPH	Male	AA	AA	TT	CC	TT	AG	CT	GG	TT	AT	CC	TT	CT	GG	AA	GG	CC
1249	EAST ASIA	China - Xibo	NotAvailable	HGDP-CEPH	Male	AA	AA	TT	CC	TT	AG	CT	GT	TT	AT	CG	CC	CC	GG	AA	AG	CC
1250	EAST ASIA	China - Xibo	NotAvailable	HGDP-CEPH	Male	AA	AA	TT	CC	TT	GG	CC	GT	CT	AT	AG	CC	CT	GG	AA	GG	CC
1248	EAST ASIA	China - Xibo	NotAvailable	HGDP-CEPH	Male	CC	AA	CC	CC	TT	GG	CC	TT	TT	TT	CG	CT	TT	GG	AA	GG	CC
1245	EAST ASIA	China - Xibo	NotAvailable	HGDP-CEPH	Male	AA	AA	TT	CC	TT	AG	CC	TT	TT	AT	CG	CC	TT	GG	AA	GG	CC
1246	EAST ASIA	China - Xibo	NotAvailable	HGDP-CEPH	Male	CC	AA	TT	CC	TT	GG	CT	GT	TT	AA	CG	TT	TT	GG	AA	GG	CC
1247	EAST ASIA	China - Xibo	NotAvailable	HGDP-CEPH	Male	AA	AA	CC	CC	TT	AG	CT	TT	TT	TT	CC	CT	CC	GG	AA	GG	CC
1243	EAST ASIA	China - Xibo	NotAvailable	HGDP-CEPH	Male	AA	AA	TT	CC	TT	AA	CC	TT	CT	TT	CG	CT	CT	GG	AA	GG	CC
1251	EAST ASIA	China - Xibo	NotAvailable	HGDP-CEPH	Female	AC	AA	CT	CC	TT	AG	CC	GT	TT	TT	CG	CC	TT	GG	AA	GG	CC
1244	EAST ASIA	China - Xibo	NotAvailable	HGDP-CEPH	Male	CC	AA	CC	CC	TT	AG	CC	GT	TT	TT	GG	CT	TT	GG	AA	AG	CC
1186	EAST ASIA	China - Yizu	NotAvailable	HGDP-CEPH	Male	AA	AA	TT	CC	CC	GG	CC	GT	TT	AT	CC	CT	TT	GG	AA	AG	CC
1187	EAST ASIA	China - Yizu	NotAvailable	HGDP-CEPH	Male	AA	AA	TT	CC	TT	GG	CT	GT	TT	CT	CG	CC	TT	GG	AA	AG	CC
1185	EAST ASIA	China - Yizu	NotAvailable	HGDP-CEPH	Male	AA	AA	TT	TT	TT	GG	CT	TT	TT	TT	CG	CT	CT	GG	AA	GG	CC
1182	EAST ASIA	China - Yizu	NotAvailable	HGDP-CEPH	Male	CC	AA	TT	CC	TT	AA	CT	GT	TT	AT	CG	CT	CC	GG	AA	GG	CC
1183	EAST ASIA	China - Yizu	NotAvailable	HGDP-CEPH	Male	AA	AA	TT	CC	TT	AG	CT	GT	CT	AC	GG	CT	CT	GG	AA	AA	CC
1184	EAST ASIA	China - Yizu	NotAvailable	HGDP-CEPH	Male	AA	AA	CC	CC	TT	GG	CC	TT	TT	AT	GG	CC	TT	GG	AA	AG	CC
1180	EAST ASIA	China - Yizu	NotAvailable	HGDP-CEPH	Male	AA	AA	CC	CC	TT	GG	CC	GT	TT	CT	GG	TT	CC	GG	AA	GG	CC
1181	EAST ASIA	China - Yizu	NotAvailable	HGDP-CEPH	Male	AA	AA	TT	CC	TT	AA	CC	GG	TT	AT	AG	CT	TT	GG	AA	AG	CC
1188	EAST ASIA	China - Yizu	NotAvailable	HGDP-CEPH	Female	AA	AA	TT	CC	CT	AA	CT	GT	TT	AA	CG	TT	TT	GG	AA	AG	CC
1179	EAST ASIA	China - Yizu	NotAvailable	HGDP-CEPH	Male	AA	AA	TT	CC	CC	GG	CC	GT	TT	AT	GG	CC	TT	GG	AA	AG	CC
998	AMERICA	Brazil - Karitiana	NotAvailable	HGDP-CEPH	Male	CC	AA	CC	TT	CC	GG	CC	TT	TT	AT	GG	CT	TT	GG	AG	AA	CC
1010	AMERICA	Brazil - Karitiana	NotAvailable	HGDP-CEPH	Female	AA	AA	CC	TT	CC	GG	CC	TT	TT	AA	GG	CT	CT	GG	AG	AA	CC
999	AMERICA	Brazil - Karitiana	NotAvailable	HGDP-CEPH	Female	AC	AA	CC	TT	CT	GG	CC	TT	TT	AT	GG	CT	CT	GG	AA	AG	CC
1012	AMERICA	Brazil - Karitiana	NotAvailable	HGDP-CEPH	Male	CC	AA	CC	TT	CC	GG	CC	TT	TT	NN	GG	CT	CT	NN	AA	AA	CC
1013	AMERICA	Brazil - Karitiana	NotAvailable	HGDP-CEPH	Male	CC	AA	CC	TT	CC	GG	CC	TT	TT	AT	GG	CC	CT	GG	AA	GG	CC
1001	AMERICA	Brazil - Karitiana	NotAvailable	HGDP-CEPH	Female	CC	AA	CC	TT	CC	GG	CC	TT	TT	TT	GG	CT	CT	GG	AG	AG	CC
1014	AMERICA	Brazil - Karitiana	NotAvailable	HGDP-CEPH	Female	CC	AA	CC	CT	CT	GG	CC	TT	TT	TT	GG	CT	TT	GG	AA	AA	CC
1003	AMERICA	Brazil - Karitiana	NotAvailable	HGDP-CEPH	Female	CC	AA	CC	TT	CC	GG	CC	TT	TT	AA	GG	CT	CC	GG	AG	AA	CC
1015	AMERICA	Brazil - Karitiana	NotAvailable	HGDP-CEPH	Male	CC	AA	CC	TT	CC	GG	CC	TT	TT	AT	CG	CC	TT	GG	AG	AG	CC
1006	AMERICA	Brazil - Karitiana	NotAvailable	HGDP-CEPH	Female	AA	AA	CC	CT	CT	GG	CC	TT	TT	AT	GG	TT	CT	GG	AG	AG	CC
1018	AMERICA	Brazil - Karitiana	NotAvailable	HGDP-CEPH	Female	AC	AA	CC	TT	CT	AG	CC	TT	TT	AT	GG	TT	TT	GG	GG	AA	CC
995	AMERICA	Brazil - Karitiana	NotAvailable	HGDP-CEPH	Female	CC	AA	CC	CT	CT	GG	CC	NN	TT	TT	GG	CT	NN	GG	AA	AG	CC
1019	AMERICA	Brazil - Karitiana	NotAvailable	HGDP-CEPH	Male	AA	AA	CC	TT	CC	GG	CC	TT	TT	AT	CG	TT	TT	GG	AG	AG	CC
1009	AMERICA	Brazil - Karitiana	NotAvailable	HGDP-CEPH	Male	AA	AA	CC	TT	CC	NN	CC	TT	TT	AA	GG	CC	CC	GG	AA	AG	CC
846	AMERICA	Brazil - Surui	NotAvailable	HGDP-CEPH	Female	AC	AA	CC	CC	TT	GG	CC	GG	TT	TT	GG	CT	TT	GG	AG	AG	CC
832	AMERICA	Brazil - Surui	NotAvailable	HGDP-CEPH	Female	AC	AA	CC	TT	CC	GG	CC	TT	TT	AT	GG	CT	CC	GG	AA	AG	CC
845	AMERICA	Brazil - Surui	NotAvailable	HGDP-CEPH	Male	CC	AA	CC	TT	CC	GG	CC	TT	TT	TT	GG	CT	CT	GG	AA	AG	CC
837	AMERICA	Brazil - Surui	NotAvailable	HGDP-CEPH	Male	AA	AA	CC	TT	CC	GG	CC	TT	TT	AA	GG	TT	CT	GG	AA	AG	CC
849	AMERICA	Brazil - Surui	NotAvailable	HGDP-CEPH	Male	AA	AA	CC	TT	TT	GG	CC	TT	TT	AT	GG	CT	CC	GG	AG	AG	CC
838	AMERICA	Brazil - Surui	NotAvailable	HGDP-CEPH	Female	CC	AA	CC	TT	CC	GG	CC	TT	TT	AT	GG	CT	CC	GG	AG	AG	CC
843	AMERICA	Brazil - Surui	NotAvailable	HGDP-CEPH	Male	AA	AA	CC	CC	TT	GG	CC	TT	TT	AT	GG	CT	TT	GG	AA	GG	CC
852	AMERICA	Brazil - Surui	NotAvailable	HGDP-CEPH	Female	AA	AA	CC	TT	CC	GG	CC	GT	TT	AA	GG	CT	CT	GG	AA	AG	CC
708	AMERICA	Colombia - Piapoco and Curripaco	NotAvailable	HGDP-CEPH	Female	AC	AA	CC	TT	CC	GG	CC	TT	TT	AT	CG	CC	TT	GG	AA	AG	CC
710	AMERICA	Colombia - Piapoco and Curripaco	NotAvailable	HGDP-CEPH	Male	AA	AA	CC	CC	TT	GG	CC	TT	TT	AA	AC	TT	CT	GG	AA	AG	CC
702	AMERICA	Colombia - Piapoco and Curripaco	NotAvailable	HGDP-CEPH	Female	AA	AA	CC	TT	CC	GG	CC	GT	TT	AT	CG	CT	CC	GG	AA	GG	CC
970	AMERICA	Colombia - Piapoco and Curripaco	NotAvailable	HGDP-CEPH	Female	AA	AA	CC	TT	CC	GG	CC	TT	TT	AA	CG	CC	TT	GG	AA	AG	CC
703	AMERICA	Colombia - Piapoco and Curripaco	NotAvailable	HGDP-CEPH	Male	AA	AA	CC	CC	TT	GG	CC	GT	TT	TT	CG	TT	CT	GG	AA	AG	CC
704	AMERICA	Colombia - Piapoco and Curripaco	NotAvailable	HGDP-CEPH	Female	AA	AA	CC	CC	TT	AG	CC	GT	TT	AA	CG	CT	CC	GG	AA	GG	CC
706	AMERICA	Colombia - Piapoco and Curripaco	NotAvailable	HGDP-CEPH	Female	AC	AA	CC	CT	CC	GG	CC	GT	TT	AA	AC	CC	CT	GG	AA	GG	CC
864	AMERICA	Mexico - Maya	NotAvailable	HGDP-CEPH	Female	CC	AA	CC	TT	TT	GG	CC	TT	CT	TT	GG	TT	CT	GG	AA	GG	CC
876	AMERICA	Mexico - Maya	NotAvailable	HGDP-CEPH	Female	AC	AA	CT	TT	CC	AG	CC	GT	CT	TT	CC	TT	TT	CG	AG	AG	CC
863	AMERICA	Mexico - Maya	NotAvailable	HGDP-CEPH	Female	AC	AA	CC	TT	CC	GG	CC	TT	TT	TT	CG	TT	CT	GG	AA	AA	CC
875	AMERICA	Mexico - Maya	NotAvailable	HGDP-CEPH	Female	CC	AA	CC	TT	CT	AA	CC	TT	CT	AT	GG	CT	TT	GG	AG	AG	CC
865	AMERICA	Mexico - Maya	NotAvailable	HGDP-CEPH	Female	AC	AA	CC	TT	TT	GG	CC	TT	CC	AA	GG	CT	TT	GG	AA	AG	CC
877	AMERICA	Mexico - Maya	NotAvailable	HGDP-CEPH	Male	CC	AA	TT	CC	TT	GG	CC	TT	CT	AT	CG	CC	CT	GG	AA	GG	CC
862	AMERICA	Mexico - Maya	NotAvailable	HGDP-CEPH	Female	CC	AA	CC	TT	CT	GG	CC	TT	CT	TT	AC	CT	CT	GG	AG	AG	CC
854	AMERICA	Mexico - Maya	NotAvailable	HGDP-CEPH	Female	CC	AA	CC	TT	CC	AG	CC	GT	CT	TT	CG	TT	CT	GG	AA	AG	CC
856	AMERICA	Mexico - Maya	NotAvailable	HGDP-CEPH	Male	AA	AA	CC	TT	CC	GG	CC	TT	CT	AT	GG	CC	CT	GG	AA	GG	CC
868	AMERICA	Mexico - Maya	NotAvailable	HGDP-CEPH	Female	CC	AA	CC	TT	TT	GG	CC	GT	TT	AT	CG	CT	CC	GG	AA	GG	CC
857	AMERICA	Mexico - Maya	NotAvailable	HGDP-CEPH	Female	CC	AA	CC	TT	CC	GG	CC	TT	TT	AA	CG	CT	TT	GG	AA	AA	CC
869	AMERICA	Mexico - Maya	NotAvailable	HGDP-CEPH	Female	AA	AA	CT	CT	CT	GG	CC	TT	TT	AT	CG	TT	TT	GG	AA	AG	CC
858	AMERICA	Mexico - Maya	NotAvailable	HGDP-CEPH	Female	CC	AA	CC	TT	CT	AG	CC	TT	TT	TT	CG	TT	CT	GG	AA	GG	CC
870	AMERICA	Mexico - Maya	NotAvailable	HGDP-CEPH	Female	AC	AA	CT	CT	CT	GG	CC	TT	TT	AT	AC	CC	CT	GG	AA	AA	CC
859	AMERICA	Mexico - Maya	NotAvailable	HGDP-CEPH	Female	AA	AA	CT	CC	CC	GG	CC	GT	CT	AT	CC	TT	CT	GG	AA	AG	CC
871	AMERICA	Mexico - Maya	NotAvailable	HGDP-CEPH	Female	AC	AA	CT	CT	CT	GG	CC	GT	TT	TT	CG	CT	CC	GG	AA	AG	CC
855	AMERICA	Mexico - Maya	NotAvailable	HGDP-CEPH	Female	AC	AA	CC	CT	CT	GG	CC	TT	TT	AT	CG	CC	CC	GG	AA	AA	CC
860	AMERICA	Mexico - Maya	NotAvailable	HGDP-CEPH	Female	AC	AA	CT	TT	CT	GG	CC	TT	TT	AA	CG	CT	CT	GG	AA	AG	CC
872	AMERICA	Mexico - Maya	NotAvailable	HGDP-CEPH	Female	CC	AA	CC	CT	TT	GG	CC	TT	TT	AA	CG	CT	CC	GG	AA	AA	CC
861	AMERICA	Mexico - Maya	NotAvailable	HGDP-CEPH	Female	AA	AA	CC	TT	CC	GG	CC	TT	TT	AA	CG	CT	TT	GG	AA	AG	CC
873	AMERICA	Mexico - Maya	NotAvailable	HGDP-CEPH	Female	CC	AA	CC	TT	CT	GG	CC	GT	CT	AA	CG	CT	CC	GG	AA	AA	CC
1060	AMERICA	Mexico - Pima	NotAvailable	HGDP-CEPH	Male	CC	AA	CC	TT	CC	AG	CC	GT	TT	AA	CG	CT	TT	GG	AA	GG	CC
1047	AMERICA	Mexico - Pima	NotAvailable	HGDP-CEPH	Male	CC	AA	CC	TT	TT	GG	CC	GT	CT	AT	CG	TT	CT	GG	AA	AG	CC
1059	AMERICA	Mexico - Pima	NotAvailable	HGDP-CEPH	Male	AA	AA	CC	CC	TT	GG	CC	TT	TT	AT	GG	TT	CT	CG	AA	GG	CC
1037	AMERICA	Mexico - Pima	NotAvailable	HGDP-CEPH	Male	CC	AA	CC	TT	TT	AG	CC	GT	CT	AA	GG	CC	TT	GG	AA	AA	CC
1058	AMERICA	Mexico - Pima	NotAvailable	HGDP-CEPH	Female	CC	AA	CC	TT	TT	GG	CC	TT	CT	AA	GG	CC	CT	GG	AA	GG	CC
1050	AMERICA	Mexico - Pima	NotAvailable	HGDP-CEPH	Male	CC	AA	CC	TT	TT	GG	CC	GG	CC	AA	CG	CT	CT	GG	AA	GG	CC
1041	AMERICA	Mexico - Pima	NotAvailable	HGDP-CEPH	Female	CC	AA	CC	TT	CT	GG	CC	TT	CT	AA	CG	CT	CC	GG	AA	AG	CC
1053	AMERICA	Mexico - Pima	NotAvailable	HGDP-CEPH	Female	CC	AA	CC	TT	CT	GG	CC	TT	CT	AA	CG	CC	CT	GG	AA	AG	CC
1043	AMERICA	Mexico - Pima	NotAvailable	HGDP-CEPH	Male	CC	AA	CC	TT	TT	AG	CC	GT	CT	AA	GG	TT	TT	GG	AA	AG	CC
1055	AMERICA	Mexico - Pima	NotAvailable	HGDP-CEPH	Male	CC	AA	CC	TT	TT	GG	CC	GT	CT	AT	CC	TT	CT	GG	AA	AG	CC
1051	AMERICA	Mexico - Pima	NotAvailable	HGDP-CEPH	Female	CC	AA	CC	CT	TT	GG	CC	TT	CC	TT	CG	TT	CC	GG	AA	AG	CC
1044	AMERICA	Mexico - Pima	NotAvailable	HGDP-CEPH	Female	CC	AA	CC	TT	TT	GG	CC	TT	CC	AA	GG	CC	TT	GG	AA	GG	CC
1056	AMERICA	Mexico - Pima	NotAvailable	HGDP-CEPH	Female	CC	AA	CC	TT	TT	AA	CC	TT	CC	AA	AC	CT	TT	GG	AA	GG	CC
1057	AMERICA	Mexico - Pima	NotAvailable	HGDP-CEPH	Male	CC	AA	TT	TT	CC	AG	CC	TT	CT	AA	CG	CC	TT	GG	AA	AG	CC
Sp001	CASE1	CASE1	Phen1	HYPOTHETICAL CASE SAMPLES	Unknown	NN	NN	NN	NN	NN	AA	CC	TT	TT	AT	CG	TT	CC	GG	AG	AG	CT
Sp002	CASE1	CASE1	Phen1	HYPOTHETICAL CASE SAMPLES	Unknown	NN	NN	NN	NN	NN	AA	CC	TT	TT	AT	CC	TT	CT	GG	GG	AA	CT
Sp003	CASE1	CASE1	Phen1	HYPOTHETICAL CASE SAMPLES	Unknown	NN	NN	NN	NN	NN	AA	CC	TT	TT	AA	CC	TT	TT	CG	AA	AG	CC
Sp004	CASE1	CASE1	Phen1	HYPOTHETICAL CASE SAMPLES	Unknown	NN	NN	NN	NN	NN	AA	CC	TT	CT	AA	CC	CT	CC	CG	AG	AG	CC
Sp005	CASE1	CASE1	Phen1	HYPOTHETICAL CASE SAMPLES	Unknown	NN	NN	NN	NN	NN	GG	CC	GT	TT	TT	CC	CT	CT	CG	AA	AG	CC
Sp006	CASE1	CASE1	Phen1	HYPOTHETICAL CASE SAMPLES	Unknown	NN	NN	NN	NN	NN	AA	CC	TT	CT	AA	GG	CC	CT	CG	AA	GG	CC
Sp007	CASE1	CASE1	Phen1	HYPOTHETICAL CASE SAMPLES	Unknown	NN	NN	NN	NN	NN	AG	CC	TT	TT	AA	CC	CC	CC	GG	AA	AG	CT
Sp008	CASE1	CASE1	Phen1	HYPOTHETICAL CASE SAMPLES	Unknown	NN	NN	NN	NN	NN	AA	CC	GT	TT	AT	CC	CC	CC	CC	AG	AA	CC
Sp009	CASE1	CASE1	Phen1	HYPOTHETICAL CASE SAMPLES	Unknown	NN	NN	NN	NN	NN	AG	CC	TT	TT	AT	GG	CT	TT	CG	AA	AA	CC
Sp010	CASE1	CASE1	Phen1	HYPOTHETICAL CASE SAMPLES	Unknown	NN	NN	NN	NN	NN	GG	CC	GT	TT	AT	CC	CT	CC	GG	AA	AG	CC
Sp011	CASE1	CASE1	Phen1	HYPOTHETICAL CASE SAMPLES	Unknown	NN	NN	NN	NN	NN	AG	CC	TT	TT	AA	CG	CT	CT	GG	AG	AA	CT
Sp012	CASE1	CASE1	Phen1	HYPOTHETICAL CASE SAMPLES	Unknown	NN	NN	NN	NN	NN	AG	CC	TT	TT	AT	CG	CC	CT	CG	AA	AA	CC
Sp013	CASE1	CASE1	Phen1	HYPOTHETICAL CASE SAMPLES	Unknown	NN	NN	NN	NN	NN	AG	CC	GT	CT	TT	CG	CC	TT	CG	AA	AG	CC
Sp014	CASE1	CASE1	Phen1	HYPOTHETICAL CASE SAMPLES	Unknown	NN	NN	NN	NN	NN	AG	CC	GT	TT	AA	CG	CT	CT	CC	AA	AA	CC
Sp015	CASE1	CASE1	Phen1	HYPOTHETICAL CASE SAMPLES	Unknown	NN	NN	NN	NN	NN	GG	CC	TT	TT	AT	GG	CT	CT	CG	AG	AA	CC
Sp016	CASE1	CASE1	Phen1	HYPOTHETICAL CASE SAMPLES	Unknown	NN	NN	NN	NN	NN	AG	CC	TT	CT	AT	CG	CT	CC	CG	AA	AG	CC
Sp017	CASE1	CASE1	Phen1	HYPOTHETICAL CASE SAMPLES	Unknown	NN	NN	NN	NN	NN	GG	CC	TT	TT	AA	CC	TT	CC	GG	AA	AG	CC
Sp901	CASE2	CASE2	Phen1	HYPOTHETICAL CASE SAMPLES	Unknown	NN	NN	NN	NN	NN	AA	CT	GT	TT	AT	CC	CC	CT	GG	AA	GG	CC
Sp902	CASE2	CASE2	Phen1	HYPOTHETICAL CASE SAMPLES	Unknown	NN	NN	NN	NN	NN	GG	CT	TT	TT	AT	CG	CC	CC	GG	AA	AG	CC
Sp903	CASE2	CASE2	Phen1	HYPOTHETICAL CASE SAMPLES	Unknown	NN	NN	NN	NN	NN	AA	CT	TT	CT	AT	GG	CC	CC	GG	AA	GG	CC
Sp904	CASE2	CASE2	Phen1	HYPOTHETICAL CASE SAMPLES	Unknown	NN	NN	NN	NN	NN	AA	CC	GT	TT	AA	CG	CC	TT	GG	GG	AA	CT
Sp905	CASE2	CASE2	Phen1	HYPOTHETICAL CASE SAMPLES	Unknown	NN	NN	NN	NN	NN	AA	CC	GT	TT	AA	GG	CT	CC	GG	AG	AG	CC
Sp906	CASE2	CASE2	Phen1	HYPOTHETICAL CASE SAMPLES	Unknown	NN	NN	NN	NN	NN	AA	CT	TT	TT	AT	CC	CC	CT	GG	GG	GG	CC
Sp907	CASE2	CASE2	Phen1	HYPOTHETICAL CASE SAMPLES	Unknown	NN	NN	NN	NN	NN	GG	TT	TT	TT	AT	CG	CT	CC	GG	AA	AG	TT
Sp908	CASE2	CASE2	Phen1	HYPOTHETICAL CASE SAMPLES	Unknown	NN	NN	NN	NN	NN	AA	CT	GT	CT	AA	GG	CC	CC	GG	AA	AG	CC
Sp909	CASE2	CASE2	Phen1	HYPOTHETICAL CASE SAMPLES	Unknown	NN	NN	NN	NN	NN	AA	CT	GT	TT	AA	CC	CC	TT	GG	AG	AA	CT
Sp910	CASE2	CASE2	Phen1	HYPOTHETICAL CASE SAMPLES	Unknown	NN	NN	NN	NN	NN	AA	TT	GT	CC	CT	CC	CC	CC	GG	AA	AG	CC
Sp911	CASE2	CASE2	Phen1	HYPOTHETICAL CASE SAMPLES	Unknown	NN	NN	NN	NN	NN	AG	CC	GT	TT	AT	GG	CT	CC	GG	AG	AG	CT
Sp912	CASE2	CASE2	Phen1	HYPOTHETICAL CASE SAMPLES	Unknown	NN	NN	NN	NN	NN	AG	CT	TT	CT	TT	GG	CC	CC	GG	AA	AG	CC
Sp913	CASE2	CASE2	Phen1	HYPOTHETICAL CASE SAMPLES	Unknown	NN	NN	NN	NN	NN	AA	CC	GT	TT	AA	CC	CC	TT	CG	AG	AA	CT
Sp914	CASE2	CASE2	Phen1	HYPOTHETICAL CASE SAMPLES	Unknown	NN	NN	NN	NN	NN	AA	CC	TT	TT	AA	GG	CT	CT	GG	AG	AG	TT
Sp915	CASE2	CASE2	Phen1	HYPOTHETICAL CASE SAMPLES	Unknown	NN	NN	NN	NN	NN	AA	CT	GT	TT	AT	CG	CC	CT	GG	GG	AA	CC
Sp916	CASE2	CASE2	Phen1	HYPOTHETICAL CASE SAMPLES	Unknown	NN	NN	NN	NN	NN	GG	TT	GG	TT	AT	CG	TT	CC	GG	AA	AG	CT
Cnt001	CONTROL	CONTROL	Phen2	HYPOTHETICAL CONTROL SAMPLES	Unknown	NN	NN	NN	NN	NN	AA	CC	TT	TT	AT	CG	TT	CC	CC	AA	AG	CT
Cnt002	CONTROL	CONTROL	Phen2	HYPOTHETICAL CONTROL SAMPLES	Unknown	NN	NN	NN	NN	NN	AG	CC	TT	TT	AT	CC	TT	CT	GG	GG	AG	CT
Cnt003	CONTROL	CONTROL	Phen2	HYPOTHETICAL CONTROL SAMPLES	Unknown	NN	NN	NN	NN	NN	AA	CT	TT	TT	AA	CC	TT	TT	CG	AA	AG	CT
Cnt004	CONTROL	CONTROL	Phen2	HYPOTHETICAL CONTROL SAMPLES	Unknown	NN	NN	NN	NN	NN	AA	CC	GG	CT	AA	CC	CT	CC	CG	AG	AG	TT
Cnt005	CONTROL	CONTROL	Phen2	HYPOTHETICAL CONTROL SAMPLES	Unknown	NN	NN	NN	NN	NN	GG	CC	GT	CC	TT	CC	CT	CT	CG	AA	GG	CC
Cnt006	CONTROL	CONTROL	Phen2	HYPOTHETICAL CONTROL SAMPLES	Unknown	NN	NN	NN	NN	NN	AA	CC	TT	CT	AT	GG	CC	CT	CG	AG	GG	CC
Cnt007	CONTROL	CONTROL	Phen2	HYPOTHETICAL CONTROL SAMPLES	Unknown	NN	NN	NN	NN	NN	AG	CC	TT	TT	AA	CG	CC	CC	GG	GG	AG	CT
Cnt008	CONTROL	CONTROL	Phen2	HYPOTHETICAL CONTROL SAMPLES	Unknown	NN	NN	NN	NN	NN	AA	CC	GT	TT	AT	CC	CT	CC	CC	AG	GG	CC
Cnt009	CONTROL	CONTROL	Phen2	HYPOTHETICAL CONTROL SAMPLES	Unknown	NN	NN	NN	NN	NN	AG	CC	TT	TT	AT	GG	CT	CT	CG	AA	AA	CT
Cnt010	CONTROL	CONTROL	Phen2	HYPOTHETICAL CONTROL SAMPLES	Unknown	NN	NN	NN	NN	NN	GG	CC	GT	TT	AT	CC	CT	CC	GG	AA	AG	CT
Cnt011	CONTROL	CONTROL	Phen2	HYPOTHETICAL CONTROL SAMPLES	Unknown	NN	NN	NN	NN	NN	AG	CC	TT	TT	AA	CG	CT	TT	GG	AG	AG	CT
Cnt012	CONTROL	CONTROL	Phen2	HYPOTHETICAL CONTROL SAMPLES	Unknown	NN	NN	NN	NN	NN	AG	CC	TT	TT	AT	CG	CT	CT	CG	GG	AA	CC
Cnt013	CONTROL	CONTROL	Phen2	HYPOTHETICAL CONTROL SAMPLES	Unknown	NN	NN	NN	NN	NN	AG	CC	GT	CT	TT	GG	CC	TT	CG	AG	AG	CC
Cnt014	CONTROL	CONTROL	Phen2	HYPOTHETICAL CONTROL SAMPLES	Unknown	NN	NN	NN	NN	NN	AG	CC	GT	TT	AT	CG	CT	CT	CC	AA	GG	CC
Cnt015	CONTROL	CONTROL	Phen2	HYPOTHETICAL CONTROL SAMPLES	Unknown	NN	NN	NN	NN	NN	GG	CC	TT	CC	AT	GG	CT	CT	CG	AG	AA	TT
Cnt016	CONTROL	CONTROL	Phen2	HYPOTHETICAL CONTROL SAMPLES	Unknown	NN	NN	NN	NN	NN	AG	CC	GG	CT	AT	CG	CT	CC	CG	AA	AG	CT
Cnt017	CONTROL	CONTROL	Phen2	HYPOTHETICAL CONTROL SAMPLES	Unknown	NN	NN	NN	NN	NN	GG	CT	TT	TT	AA	CC	TT	CC	GG	AA	AA	CC
Cnt018	CONTROL	CONTROL	Phen2	HYPOTHETICAL CONTROL SAMPLES	Unknown	NN	NN	NN	NN	NN	AG	CC	TT	TT	AT	CG	TT	CC	GG	GG	AG	CT
Cnt019	CONTROL	CONTROL	Phen2	HYPOTHETICAL CONTROL SAMPLES	Unknown	NN	NN	NN	NN	NN	AA	CC	TT	TT	AT	CC	TT	CT	CC	AG	AA	CT
Cnt020	CONTROL	CONTROL	Phen2	HYPOTHETICAL CONTROL SAMPLES	Unknown	NN	NN	NN	NN	NN	AA	CC	TT	TT	AA	CC	TT	TT	GG	AA	GG	CC
Cnt021	CONTROL	CONTROL	Phen2	HYPOTHETICAL CONTROL SAMPLES	Unknown	NN	NN	NN	NN	NN	GG	CC	TT	CT	AA	CC	CT	CC	CG	AG	AG	TT
Cnt022	CONTROL	CONTROL	Phen2	HYPOTHETICAL CONTROL SAMPLES	Unknown	NN	NN	NN	NN	NN	GG	TT	GT	TT	TT	CC	CT	CT	CG	AA	AG	CT
Cnt023	CONTROL	CONTROL	Phen2	HYPOTHETICAL CONTROL SAMPLES	Unknown	NN	NN	NN	NN	NN	AA	CC	GT	CT	AA	GG	CC	CT	CG	AA	AG	CC
Cnt024	CONTROL	CONTROL	Phen2	HYPOTHETICAL CONTROL SAMPLES	Unknown	NN	NN	NN	NN	NN	AG	CC	TT	CC	AA	CC	CC	CC	GG	GG	AG	CT
Cnt025	CONTROL	CONTROL	Phen2	HYPOTHETICAL CONTROL SAMPLES	Unknown	NN	NN	NN	NN	NN	AA	CC	GT	TT	AA	CC	CC	CC	CC	AA	AA	CC
Cnt026	CONTROL	CONTROL	Phen2	HYPOTHETICAL CONTROL SAMPLES	Unknown	NN	NN	NN	NN	NN	AG	CC	TT	TT	AT	CG	CT	TT	CG	AA	GG	CC
Cnt027	CONTROL	CONTROL	Phen2	HYPOTHETICAL CONTROL SAMPLES	Unknown	NN	NN	NN	NN	NN	GG	CC	GT	TT	AT	CC	CC	CC	GG	AA	AG	CT
Cnt028	CONTROL	CONTROL	Phen2	HYPOTHETICAL CONTROL SAMPLES	Unknown	NN	NN	NN	NN	NN	AG	CC	TT	TT	AA	CG	CT	TT	GG	AG	AA	TT
Cnt029	CONTROL	CONTROL	Phen2	HYPOTHETICAL CONTROL SAMPLES	Unknown	NN	NN	NN	NN	NN	AG	CC	TT	TT	AT	CG	CC	CC	CG	AA	GG	CC
Cnt030	CONTROL	CONTROL	Phen2	HYPOTHETICAL CONTROL SAMPLES	Unknown	NN	NN	NN	NN	NN	AG	CC	GT	CT	TT	CG	TT	TT	CG	GG	AG	CC
Cnt031	CONTROL	CONTROL	Phen2	HYPOTHETICAL CONTROL SAMPLES	Unknown	NN	NN	NN	NN	NN	AG	CC	GT	TT	AA	GG	CT	CT	CC	AG	AA	CC
Cnt032	CONTROL	CONTROL	Phen2	HYPOTHETICAL CONTROL SAMPLES	Unknown	NN	NN	NN	NN	NN	GG	CC	TT	TT	AA	GG	CT	CT	CG	AG	GG	CC
Cnt033	CONTROL	CONTROL	Phen2	HYPOTHETICAL CONTROL SAMPLES	Unknown	NN	NN	NN	NN	NN	AG	CC	TT	CC	AT	CG	CT	CC	CG	AA	AG	CT
Cnt034	CONTROL	CONTROL	Phen2	HYPOTHETICAL CONTROL SAMPLES	Unknown	NN	NN	NN	NN	NN	GG	CC	GG	TT	AA	CC	TT	CC	GG	AA	AG	TT

## Sheet: Structure Input
								M1	M2	M3	M4	M5	M6	M7	M8	M9	M10	M11	M12	M13	M14	M15	M16	M17
								-1	-1	-1	-1	-1	-1	-1	-1	-1	-1	16818	21008	-1	79.24	82.26	85.32	85.51
479	1	1	1	-9	HGDP-CEPH	C._1n_Republic_-_Biaka_Pygmy	Male	1	2	4	2	2	1	2	-9	3	1	3	2	2	3	4	4	4
479	1	1	1	-9	HGDP-CEPH	C._1n_Republic_-_Biaka_Pygmy	Male	1	2	4	2	4	1	2	-9	3	1	3	2	-9	-9	-9	-9	-9
								0.5	0.5	0.5	0.5	0.5	0.5	0.5	0.5	0.5	0.5	0.5	0.5	1.0	1.0	1.0	1.0	1.0
985	1	1	1	-9	HGDP-CEPH	C._1n_Republic_-_Biaka_Pygmy	Male	1	2	4	2	4	3	2	2	3	1	3	2	2	3	4	4	4
985	1	1	1	-9	HGDP-CEPH	C._1n_Republic_-_Biaka_Pygmy	Male	3	2	4	4	4	3	4	2	3	1	3	2	-9	-9	-9	-9	-9
								0.5	0.5	0.5	0.5	0.5	0.5	0.5	0.5	0.5	0.5	0.5	0.5	1.0	1.0	1.0	1.0	1.0
1094	1	1	1	-9	HGDP-CEPH	C._1n_Republic_-_Biaka_Pygmy	Male	1	2	4	2	1	1	2	4	3	1	3	2	2	3	4	4	4
1094	1	1	1	-9	HGDP-CEPH	C._1n_Republic_-_Biaka_Pygmy	Male	1	4	4	4	2	2	2	4	3	1	3	2	-9	-9	-9	-9	-9
								0.5	0.5	0.5	0.5	0.5	0.5	0.5	0.5	0.5	0.5	0.5	0.5	1.0	1.0	1.0	1.0	1.0
461	1	1	1	-9	HGDP-CEPH	C._1n_Republic_-_Biaka_Pygmy	Male	1	4	3	2	1	1	2	2	3	1	3	2	2	3	2	4	4
461	1	1	1	-9	HGDP-CEPH	C._1n_Republic_-_Biaka_Pygmy	Male	1	4	3	2	4	2	2	4	3	1	3	2	-9	-9	-9	-9	-9
								0.5	0.5	0.5	0.5	0.5	0.5	0.5	0.5	0.5	0.5	0.5	0.5	1.0	1.0	1.0	1.0	1.0
986	1	1	1	-9	HGDP-CEPH	C._1n_Republic_-_Biaka_Pygmy	Male	1	4	3	2	2	1	2	2	3	1	3	2	2	3	4	4	4
986	1	1	1	-9	HGDP-CEPH	C._1n_Republic_-_Biaka_Pygmy	Male	3	4	4	2	2	1	4	4	3	1	3	2	-9	-9	-9	-9	-9
								0.5	0.5	0.5	0.5	0.5	0.5	0.5	0.5	0.5	0.5	0.5	0.5	1.0	1.0	1.0	1.0	1.0
464	1	1	1	-9	HGDP-CEPH	C._1n_Republic_-_Biaka_Pygmy	Male	1	2	3	2	2	2	2	2	3	1	3	2	2	3	4	4	4
464	1	1	1	-9	HGDP-CEPH	C._1n_Republic_-_Biaka_Pygmy	Male	1	2	4	2	2	2	4	2	3	1	3	2	-9	-9	-9	-9	-9
								0.5	0.5	0.5	0.5	0.5	0.5	0.5	0.5	0.5	0.5	0.5	0.5	1.0	1.0	1.0	1.0	1.0
465	1	1	1	-9	HGDP-CEPH	C._1n_Republic_-_Biaka_Pygmy	Male	1	2	3	2	2	1	2	2	3	1	3	2	2	3	4	4	4
465	1	1	1	-9	HGDP-CEPH	C._1n_Republic_-_Biaka_Pygmy	Male	1	4	4	2	2	3	2	4	3	1	3	2	-9	-9	-9	-9	-9
								0.5	0.5	0.5	0.5	0.5	0.5	0.5	0.5	0.5	0.5	0.5	0.5	1.0	1.0	1.0	1.0	1.0
466	1	1	1	-9	HGDP-CEPH	C._1n_Republic_-_Biaka_Pygmy	Male	1	4	3	2	1	2	2	2	3	1	3	2	2	3	4	4	4
466	1	1	1	-9	HGDP-CEPH	C._1n_Republic_-_Biaka_Pygmy	Male	1	4	3	4	2	2	4	4	3	1	3	2	-9	-9	-9	-9	-9
								0.5	0.5	0.5	0.5	0.5	0.5	0.5	0.5	0.5	0.5	0.5	0.5	1.0	1.0	1.0	1.0	1.0
454	1	1	1	-9	HGDP-CEPH	C._1n_Republic_-_Biaka_Pygmy	Male	1	2	3	2	2	3	2	2	3	1	3	2	2	3	4	4	4
454	1	1	1	-9	HGDP-CEPH	C._1n_Republic_-_Biaka_Pygmy	Male	1	2	4	4	2	3	2	4	3	1	3	2	-9	-9	-9	-9	-9
								0.5	0.5	0.5	0.5	0.5	0.5	0.5	0.5	0.5	0.5	0.5	0.5	1.0	1.0	1.0	1.0	1.0
1086	1	1	1	-9	HGDP-CEPH	C._1n_Republic_-_Biaka_Pygmy	Male	1	2	4	2	1	1	2	2	3	1	1	2	2	3	4	4	4
1086	1	1	1	-9	HGDP-CEPH	C._1n_Republic_-_Biaka_Pygmy	Male	3	4	4	2	4	2	2	4	3	1	3	2	-9	-9	-9	-9	-9
								0.5	0.5	0.5	0.5	0.5	0.5	0.5	0.5	0.5	0.5	0.5	0.5	1.0	1.0	1.0	1.0	1.0
469	1	1	1	-9	HGDP-CEPH	C._1n_Republic_-_Biaka_Pygmy	Male	1	2	4	2	1	1	2	2	3	1	3	2	2	3	4	4	4
469	1	1	1	-9	HGDP-CEPH	C._1n_Republic_-_Biaka_Pygmy	Male	1	2	4	2	2	2	2	4	3	1	3	2	-9	-9	-9	-9	-9
								0.5	0.5	0.5	0.5	0.5	0.5	0.5	0.5	0.5	0.5	0.5	0.5	1.0	1.0	1.0	1.0	1.0
455	1	1	1	-9	HGDP-CEPH	C._1n_Republic_-_Biaka_Pygmy	Male	1	4	3	2	1	1	2	4	3	1	3	2	2	3	4	4	4
455	1	1	1	-9	HGDP-CEPH	C._1n_Republic_-_Biaka_Pygmy	Male	1	4	4	2	2	2	2	4	3	1	3	2	-9	-9	-9	-9	-9
								0.5	0.5	0.5	0.5	0.5	0.5	0.5	0.5	0.5	0.5	0.5	0.5	1.0	1.0	1.0	1.0	1.0
1087	1	1	1	-9	HGDP-CEPH	C._1n_Republic_-_Biaka_Pygmy	Male	1	2	4	2	2	1	2	2	3	1	3	2	2	3	2	2	4
1087	1	1	1	-9	HGDP-CEPH	C._1n_Republic_-_Biaka_Pygmy	Male	1	4	4	2	4	2	2	4	3	1	3	2	-9	-9	-9	-9	-9
								0.5	0.5	0.5	0.5	0.5	0.5	0.5	0.5	0.5	0.5	0.5	0.5	1.0	1.0	1.0	1.0	1.0
470	1	1	1	-9	HGDP-CEPH	C._1n_Republic_-_Biaka_Pygmy	Male	1	2	3	2	2	2	2	2	3	1	3	2	2	3	4	2	4
470	1	1	1	-9	HGDP-CEPH	C._1n_Republic_-_Biaka_Pygmy	Male	1	2	4	4	4	3	2	2	3	1	3	2	-9	-9	-9	-9	-9
								0.5	0.5	0.5	0.5	0.5	0.5	0.5	0.5	0.5	0.5	0.5	0.5	1.0	1.0	1.0	1.0	1.0
473	1	1	1	-9	HGDP-CEPH	C._1n_Republic_-_Biaka_Pygmy	Male	1	4	4	2	2	2	2	2	3	1	3	2	2	3	4	4	4
473	1	1	1	-9	HGDP-CEPH	C._1n_Republic_-_Biaka_Pygmy	Male	1	4	4	4	2	2	2	4	3	1	3	2	-9	-9	-9	-9	-9
								0.5	0.5	0.5	0.5	0.5	0.5	0.5	0.5	0.5	0.5	0.5	0.5	1.0	1.0	1.0	1.0	1.0
459	1	1	1	-9	HGDP-CEPH	C._1n_Republic_-_Biaka_Pygmy	Male	1	2	4	2	1	1	2	2	3	1	3	2	2	3	2	4	4
459	1	1	1	-9	HGDP-CEPH	C._1n_Republic_-_Biaka_Pygmy	Male	1	4	4	4	4	3	2	2	3	1	3	2	-9	-9	-9	-9	-9
								0.5	0.5	0.5	0.5	0.5	0.5	0.5	0.5	0.5	0.5	0.5	0.5	1.0	1.0	1.0	1.0	1.0
1090	1	1	1	-9	HGDP-CEPH	C._1n_Republic_-_Biaka_Pygmy	Male	1	4	3	2	2	2	2	2	3	1	3	2	2	3	4	4	4
1090	1	1	1	-9	HGDP-CEPH	C._1n_Republic_-_Biaka_Pygmy	Male	1	4	4	4	2	3	2	2	3	1	3	2	-9	-9	-9	-9	-9
								0.5	0.5	0.5	0.5	0.5	0.5	0.5	0.5	0.5	0.5	0.5	0.5	1.0	1.0	1.0	1.0	1.0
458	1	1	1	-9	HGDP-CEPH	C._1n_Republic_-_Biaka_Pygmy	Male	1	2	4	2	2	2	2	2	3	1	3	2	2	3	4	4	4
458	1	1	1	-9	HGDP-CEPH	C._1n_Republic_-_Biaka_Pygmy	Male	3	4	4	4	4	2	4	4	3	1	3	2	-9	-9	-9	-9	-9
								0.5	0.5	0.5	0.5	0.5	0.5	0.5	0.5	0.5	0.5	0.5	0.5	1.0	1.0	1.0	1.0	1.0
475	1	1	1	-9	HGDP-CEPH	C._1n_Republic_-_Biaka_Pygmy	Male	1	2	4	2	2	1	2	2	3	1	3	2	2	3	2	4	4
475	1	1	1	-9	HGDP-CEPH	C._1n_Republic_-_Biaka_Pygmy	Male	1	2	4	4	4	2	2	2	3	1	3	2	-9	-9	-9	-9	-9
								0.5	0.5	0.5	0.5	0.5	0.5	0.5	0.5	0.5	0.5	0.5	0.5	1.0	1.0	1.0	1.0	1.0
460	1	1	1	-9	HGDP-CEPH	C._1n_Republic_-_Biaka_Pygmy	Male	1	2	3	4	2	1	2	2	3	1	3	2	2	3	2	4	4
460	1	1	1	-9	HGDP-CEPH	C._1n_Republic_-_Biaka_Pygmy	Male	1	4	4	4	4	3	2	2	3	1	3	2	-9	-9	-9	-9	-9
								0.5	0.5	0.5	0.5	0.5	0.5	0.5	0.5	0.5	0.5	0.5	0.5	1.0	1.0	1.0	1.0	1.0
982	1	1	2	-9	HGDP-CEPH	D._R._of_Congo_-_Mbuti_Pygmy	Male	1	2	3	2	2	2	2	2	3	1	3	2	2	3	4	4	4
982	1	1	2	-9	HGDP-CEPH	D._R._of_Congo_-_Mbuti_Pygmy	Male	1	2	4	2	2	2	2	4	3	1	3	2	-9	-9	-9	-9	-9
								0.5	0.5	0.5	0.5	0.5	0.5	0.5	0.5	0.5	0.5	0.5	0.5	1.0	1.0	1.0	1.0	1.0
449	1	1	2	-9	HGDP-CEPH	D._R._of_Congo_-_Mbuti_Pygmy	Male	1	2	3	2	1	2	2	2	3	1	3	2	2	3	4	4	4
449	1	1	2	-9	HGDP-CEPH	D._R._of_Congo_-_Mbuti_Pygmy	Male	3	4	4	2	2	2	4	2	3	1	3	2	-9	-9	-9	-9	-9
								0.5	0.5	0.5	0.5	0.5	0.5	0.5	0.5	0.5	0.5	0.5	0.5	1.0	1.0	1.0	1.0	1.0
450	1	1	2	-9	HGDP-CEPH	D._R._of_Congo_-_Mbuti_Pygmy	Male	1	2	3	2	2	1	2	2	3	1	3	2	2	3	4	4	4
450	1	1	2	-9	HGDP-CEPH	D._R._of_Congo_-_Mbuti_Pygmy	Male	3	4	3	4	2	2	4	4	3	1	3	2	-9	-9	-9	-9	-9
								0.5	0.5	0.5	0.5	0.5	0.5	0.5	0.5	0.5	0.5	0.5	0.5	1.0	1.0	1.0	1.0	1.0
984	1	1	2	-9	HGDP-CEPH	D._R._of_Congo_-_Mbuti_Pygmy	Male	1	2	4	2	2	2	2	4	3	1	3	2	1	3	4	2	2
984	1	1	2	-9	HGDP-CEPH	D._R._of_Congo_-_Mbuti_Pygmy	Male	1	4	4	2	4	2	2	4	3	1	3	2	-9	-9	-9	-9	-9
								0.5	0.5	0.5	0.5	0.5	0.5	0.5	0.5	0.5	0.5	0.5	0.5	1.0	1.0	1.0	1.0	1.0
456	1	1	2	-9	HGDP-CEPH	D._R._of_Congo_-_Mbuti_Pygmy	Male	1	4	3	2	1	1	2	4	3	1	3	2	2	3	4	4	4
456	1	1	2	-9	HGDP-CEPH	D._R._of_Congo_-_Mbuti_Pygmy	Male	1	4	4	2	2	3	2	4	3	1	3	2	-9	-9	-9	-9	-9
								0.5	0.5	0.5	0.5	0.5	0.5	0.5	0.5	0.5	0.5	0.5	0.5	1.0	1.0	1.0	1.0	1.0
1081	1	1	2	-9	HGDP-CEPH	D._R._of_Congo_-_Mbuti_Pygmy	Male	1	2	3	2	2	1	2	2	3	1	3	2	2	3	4	4	4
1081	1	1	2	-9	HGDP-CEPH	D._R._of_Congo_-_Mbuti_Pygmy	Male	1	4	4	4	2	2	2	2	3	1	3	2	-9	-9	-9	-9	-9
								0.5	0.5	0.5	0.5	0.5	0.5	0.5	0.5	0.5	0.5	0.5	0.5	1.0	1.0	1.0	1.0	1.0
462	1	1	2	-9	HGDP-CEPH	D._R._of_Congo_-_Mbuti_Pygmy	Male	1	2	4	2	2	2	2	2	3	1	3	2	2	3	4	4	4
462	1	1	2	-9	HGDP-CEPH	D._R._of_Congo_-_Mbuti_Pygmy	Male	1	4	4	4	4	2	2	4	3	1	3	2	-9	-9	-9	-9	-9
								0.5	0.5	0.5	0.5	0.5	0.5	0.5	0.5	0.5	0.5	0.5	0.5	1.0	1.0	1.0	1.0	1.0
463	1	1	2	-9	HGDP-CEPH	D._R._of_Congo_-_Mbuti_Pygmy	Male	1	2	3	2	2	2	2	2	3	1	3	2	2	3	4	4	4
463	1	1	2	-9	HGDP-CEPH	D._R._of_Congo_-_Mbuti_Pygmy	Male	1	4	4	2	2	2	2	4	3	1	3	2	-9	-9	-9	-9	-9
								0.5	0.5	0.5	0.5	0.5	0.5	0.5	0.5	0.5	0.5	0.5	0.5	1.0	1.0	1.0	1.0	1.0
467	1	1	2	-9	HGDP-CEPH	D._R._of_Congo_-_Mbuti_Pygmy	Male	1	4	3	2	1	1	2	2	3	1	3	2	2	3	4	4	4
467	1	1	2	-9	HGDP-CEPH	D._R._of_Congo_-_Mbuti_Pygmy	Male	1	4	3	4	2	3	4	4	3	1	3	2	-9	-9	-9	-9	-9
								0.5	0.5	0.5	0.5	0.5	0.5	0.5	0.5	0.5	0.5	0.5	0.5	1.0	1.0	1.0	1.0	1.0
471	1	1	2	-9	HGDP-CEPH	D._R._of_Congo_-_Mbuti_Pygmy	Female	1	4	4	4	2	2	2	2	3	1	3	2	2	3	4	4	4
471	1	1	2	-9	HGDP-CEPH	D._R._of_Congo_-_Mbuti_Pygmy	Female	1	4	4	4	4	2	2	4	3	1	3	2	2	3	4	4	4
								0.5	0.5	0.5	0.5	0.5	0.5	0.5	0.5	0.5	0.5	0.5	0.5	0.5	0.5	0.5	0.5	0.5
474	1	1	2	-9	HGDP-CEPH	D._R._of_Congo_-_Mbuti_Pygmy	Male	1	4	4	2	1	2	2	2	3	1	3	2	2	3	4	4	4
474	1	1	2	-9	HGDP-CEPH	D._R._of_Congo_-_Mbuti_Pygmy	Male	1	4	4	4	2	2	4	2	3	1	3	2	-9	-9	-9	-9	-9
								0.5	0.5	0.5	0.5	0.5	0.5	0.5	0.5	0.5	0.5	0.5	0.5	1.0	1.0	1.0	1.0	1.0
476	1	1	2	-9	HGDP-CEPH	D._R._of_Congo_-_Mbuti_Pygmy	Female	1	4	3	2	4	2	2	4	3	1	3	2	2	3	4	4	4
476	1	1	2	-9	HGDP-CEPH	D._R._of_Congo_-_Mbuti_Pygmy	Female	1	4	4	4	4	3	4	4	3	1	3	2	2	3	4	4	4
								0.5	0.5	0.5	0.5	0.5	0.5	0.5	0.5	0.5	0.5	0.5	0.5	0.5	0.5	0.5	0.5	0.5
478	1	1	2	-9	HGDP-CEPH	D._R._of_Congo_-_Mbuti_Pygmy	Male	1	4	3	2	2	1	2	2	3	1	3	2	2	3	4	4	4
478	1	1	2	-9	HGDP-CEPH	D._R._of_Congo_-_Mbuti_Pygmy	Male	1	4	4	4	4	2	2	4	3	1	3	2	-9	-9	-9	-9	-9
								0.5	0.5	0.5	0.5	0.5	0.5	0.5	0.5	0.5	0.5	0.5	0.5	1.0	1.0	1.0	1.0	1.0
1408	1	1	3	-9	HGDP-CEPH	Kenya_-_Bantu	Male	1	2	3	4	4	2	2	4	3	1	3	2	2	3	4	4	4
1408	1	1	3	-9	HGDP-CEPH	Kenya_-_Bantu	Male	1	2	4	4	4	3	2	4	3	1	3	2	-9	-9	-9	-9	-9
								0.5	0.5	0.5	0.5	0.5	0.5	0.5	0.5	0.5	0.5	0.5	0.5	1.0	1.0	1.0	1.0	1.0
1411	1	1	3	-9	HGDP-CEPH	Kenya_-_Bantu	Male	1	2	4	2	2	2	2	4	3	1	3	2	2	3	4	4	4
1411	1	1	3	-9	HGDP-CEPH	Kenya_-_Bantu	Male	3	2	4	2	4	3	4	4	3	1	3	2	-9	-9	-9	-9	-9
								0.5	0.5	0.5	0.5	0.5	0.5	0.5	0.5	0.5	0.5	0.5	0.5	1.0	1.0	1.0	1.0	1.0
1412	1	1	3	-9	HGDP-CEPH	Kenya_-_Bantu	Male	1	2	4	2	2	1	2	2	3	1	3	2	2	3	4	4	4
1412	1	1	3	-9	HGDP-CEPH	Kenya_-_Bantu	Male	1	4	4	4	4	1	4	4	3	1	3	2	-9	-9	-9	-9	-9
								0.5	0.5	0.5	0.5	0.5	0.5	0.5	0.5	0.5	0.5	0.5	0.5	1.0	1.0	1.0	1.0	1.0
1414	1	1	3	-9	HGDP-CEPH	Kenya_-_Bantu	Female	1	2	3	2	2	2	2	2	3	1	3	2	2	3	4	4	4
1414	1	1	3	-9	HGDP-CEPH	Kenya_-_Bantu	Female	1	4	3	2	2	3	2	4	3	1	3	2	2	3	4	4	4
								0.5	0.5	0.5	0.5	0.5	0.5	0.5	0.5	0.5	0.5	0.5	0.5	0.5	0.5	0.5	0.5	0.5
1415	1	1	3	-9	HGDP-CEPH	Kenya_-_Bantu	Male	1	2	3	2	2	2	2	2	3	1	3	2	2	3	4	2	4
1415	1	1	3	-9	HGDP-CEPH	Kenya_-_Bantu	Male	1	4	3	4	4	2	2	4	3	1	3	2	-9	-9	-9	-9	-9
								0.5	0.5	0.5	0.5	0.5	0.5	0.5	0.5	0.5	0.5	0.5	0.5	1.0	1.0	1.0	1.0	1.0
1416	1	1	3	-9	HGDP-CEPH	Kenya_-_Bantu	Male	-9	4	3	2	2	2	2	2	3	1	3	2	2	3	2	2	4
1416	1	1	3	-9	HGDP-CEPH	Kenya_-_Bantu	Male	-9	4	4	4	2	3	2	2	3	1	3	2	-9	-9	-9	-9	-9
								0.5	0.5	0.5	0.5	0.5	0.5	0.5	0.5	0.5	0.5	0.5	0.5	1.0	1.0	1.0	1.0	1.0
1418	1	1	3	-9	HGDP-CEPH	Kenya_-_Bantu	Male	1	2	4	2	2	1	2	4	3	1	3	2	2	3	4	4	4
1418	1	1	3	-9	HGDP-CEPH	Kenya_-_Bantu	Male	3	2	4	2	4	2	4	4	3	1	3	2	-9	-9	-9	-9	-9
								0.5	0.5	0.5	0.5	0.5	0.5	0.5	0.5	0.5	0.5	0.5	0.5	1.0	1.0	1.0	1.0	1.0
1405	1	1	3	-9	HGDP-CEPH	Kenya_-_Bantu	Male	1	2	3	2	2	1	2	2	3	1	3	2	2	3	2	4	4
1405	1	1	3	-9	HGDP-CEPH	Kenya_-_Bantu	Male	1	4	4	2	2	3	2	4	3	1	3	2	-9	-9	-9	-9	-9
								0.5	0.5	0.5	0.5	0.5	0.5	0.5	0.5	0.5	0.5	0.5	0.5	1.0	1.0	1.0	1.0	1.0
1419	1	1	3	-9	HGDP-CEPH	Kenya_-_Bantu	Male	1	4	4	2	4	1	2	2	3	1	3	2	2	3	4	4	4
1419	1	1	3	-9	HGDP-CEPH	Kenya_-_Bantu	Male	1	4	4	2	4	1	2	4	3	1	3	2	-9	-9	-9	-9	-9
								0.5	0.5	0.5	0.5	0.5	0.5	0.5	0.5	0.5	0.5	0.5	0.5	1.0	1.0	1.0	1.0	1.0
1417	1	1	3	-9	HGDP-CEPH	Kenya_-_Bantu	Male	1	4	3	4	2	1	2	2	3	1	3	2	2	1	2	4	4
1417	1	1	3	-9	HGDP-CEPH	Kenya_-_Bantu	Male	1	4	4	4	4	1	2	2	3	1	3	2	-9	-9	-9	-9	-9
								0.5	0.5	0.5	0.5	0.5	0.5	0.5	0.5	0.5	0.5	0.5	0.5	1.0	1.0	1.0	1.0	1.0
1406	1	1	3	-9	HGDP-CEPH	Kenya_-_Bantu	Male	1	2	3	2	2	1	2	2	3	1	3	2	2	3	4	4	2
1406	1	1	3	-9	HGDP-CEPH	Kenya_-_Bantu	Male	1	2	4	2	2	3	2	2	3	1	3	2	-9	-9	-9	-9	-9
								0.5	0.5	0.5	0.5	0.5	0.5	0.5	0.5	0.5	0.5	0.5	0.5	1.0	1.0	1.0	1.0	1.0
991	1	1	4	-9	HGDP-CEPH	Namibia_-_San	Male	1	4	4	4	2	1	2	2	3	1	3	2	2	3	4	4	4
991	1	1	4	-9	HGDP-CEPH	Namibia_-_San	Male	1	4	4	4	4	1	2	2	3	1	3	2	-9	-9	-9	-9	-9
								0.5	0.5	0.5	0.5	0.5	0.5	0.5	0.5	0.5	0.5	0.5	0.5	1.0	1.0	1.0	1.0	1.0
1029	1	1	4	-9	HGDP-CEPH	Namibia_-_San	Male	1	2	3	2	2	2	2	2	3	1	3	2	2	3	4	4	4
1029	1	1	4	-9	HGDP-CEPH	Namibia_-_San	Male	1	2	4	2	4	3	2	4	3	1	3	2	-9	-9	-9	-9	-9
								0.5	0.5	0.5	0.5	0.5	0.5	0.5	0.5	0.5	0.5	0.5	0.5	1.0	1.0	1.0	1.0	1.0
1032	1	1	4	-9	HGDP-CEPH	Namibia_-_San	Male	1	2	3	2	4	2	2	2	3	1	1	2	2	3	4	4	4
1032	1	1	4	-9	HGDP-CEPH	Namibia_-_San	Male	1	4	4	2	4	3	2	4	3	1	3	2	-9	-9	-9	-9	-9
								0.5	0.5	0.5	0.5	0.5	0.5	0.5	0.5	0.5	0.5	0.5	0.5	1.0	1.0	1.0	1.0	1.0
992	1	1	4	-9	HGDP-CEPH	Namibia_-_San	Male	1	2	3	2	2	1	2	4	3	1	3	2	2	3	2	4	4
992	1	1	4	-9	HGDP-CEPH	Namibia_-_San	Male	1	4	3	2	4	3	2	4	3	1	3	2	-9	-9	-9	-9	-9
								0.5	0.5	0.5	0.5	0.5	0.5	0.5	0.5	0.5	0.5	0.5	0.5	1.0	1.0	1.0	1.0	1.0
1036	1	1	4	-9	HGDP-CEPH	Namibia_-_San	Male	1	4	3	2	2	2	2	2	3	1	3	2	2	3	4	4	4
1036	1	1	4	-9	HGDP-CEPH	Namibia_-_San	Male	3	4	4	4	4	3	2	2	3	1	3	2	-9	-9	-9	-9	-9
								0.5	0.5	0.5	0.5	0.5	0.5	0.5	0.5	0.5	0.5	0.5	0.5	1.0	1.0	1.0	1.0	1.0
927	1	1	5	-9	HGDP-CEPH	Nigeria_-_Yoruba	Male	1	4	3	2	4	2	2	2	3	1	1	2	2	3	4	4	4
927	1	1	5	-9	HGDP-CEPH	Nigeria_-_Yoruba	Male	1	4	3	2	4	3	2	4	3	1	3	2	-9	-9	-9	-9	-9
								0.5	0.5	0.5	0.5	0.5	0.5	0.5	0.5	0.5	0.5	0.5	0.5	1.0	1.0	1.0	1.0	1.0
928	1	1	5	-9	HGDP-CEPH	Nigeria_-_Yoruba	Female	1	2	4	2	2	3	2	2	3	1	1	2	2	3	2	4	4
928	1	1	5	-9	HGDP-CEPH	Nigeria_-_Yoruba	Female	1	2	4	2	2	3	2	2	3	1	3	2	2	3	4	4	4
								0.5	0.5	0.5	0.5	0.5	0.5	0.5	0.5	0.5	0.5	0.5	0.5	0.5	0.5	0.5	0.5	0.5
937	1	1	5	-9	HGDP-CEPH	Nigeria_-_Yoruba	Male	1	2	3	2	2	1	2	2	3	1	3	2	2	3	4	4	4
937	1	1	5	-9	HGDP-CEPH	Nigeria_-_Yoruba	Male	1	4	3	2	2	3	2	2	3	1	3	2	-9	-9	-9	-9	-9
								0.5	0.5	0.5	0.5	0.5	0.5	0.5	0.5	0.5	0.5	0.5	0.5	1.0	1.0	1.0	1.0	1.0
938	1	1	5	-9	HGDP-CEPH	Nigeria_-_Yoruba	Female	1	4	4	4	2	1	2	4	3	1	3	2	2	3	4	4	4
938	1	1	5	-9	HGDP-CEPH	Nigeria_-_Yoruba	Female	1	4	4	4	4	1	2	4	3	1	3	2	2	3	4	4	4
								0.5	0.5	0.5	0.5	0.5	0.5	0.5	0.5	0.5	0.5	0.5	0.5	0.5	0.5	0.5	0.5	0.5
929	1	1	5	-9	HGDP-CEPH	Nigeria_-_Yoruba	Male	1	2	4	2	2	1	2	2	3	1	3	2	2	3	4	4	2
929	1	1	5	-9	HGDP-CEPH	Nigeria_-_Yoruba	Male	1	4	4	2	2	3	2	2	3	1	3	2	-9	-9	-9	-9	-9
								0.5	0.5	0.5	0.5	0.5	0.5	0.5	0.5	0.5	0.5	0.5	0.5	1.0	1.0	1.0	1.0	1.0
939	1	1	5	-9	HGDP-CEPH	Nigeria_-_Yoruba	Female	1	4	3	2	2	2	2	2	3	1	1	2	2	3	4	2	4
939	1	1	5	-9	HGDP-CEPH	Nigeria_-_Yoruba	Female	1	4	4	2	4	2	2	2	3	1	3	2	2	3	4	4	4
								0.5	0.5	0.5	0.5	0.5	0.5	0.5	0.5	0.5	0.5	0.5	0.5	0.5	0.5	0.5	0.5	0.5
930	1	1	5	-9	HGDP-CEPH	Nigeria_-_Yoruba	Male	1	-9	3	-9	2	3	2	2	3	1	3	2	2	3	4	4	4
930	1	1	5	-9	HGDP-CEPH	Nigeria_-_Yoruba	Male	1	-9	4	-9	4	3	2	4	3	1	3	2	-9	-9	-9	-9	-9
								0.5	0.5	0.5	0.5	0.5	0.5	0.5	0.5	0.5	0.5	0.5	0.5	1.0	1.0	1.0	1.0	1.0
940	1	1	5	-9	HGDP-CEPH	Nigeria_-_Yoruba	Male	1	2	3	2	4	1	2	2	3	1	3	2	2	3	2	4	4
940	1	1	5	-9	HGDP-CEPH	Nigeria_-_Yoruba	Male	1	4	3	4	4	2	2	4	3	1	3	2	-9	-9	-9	-9	-9
								0.5	0.5	0.5	0.5	0.5	0.5	0.5	0.5	0.5	0.5	0.5	0.5	1.0	1.0	1.0	1.0	1.0
931	1	1	5	-9	HGDP-CEPH	Nigeria_-_Yoruba	Male	1	4	3	2	4	2	2	2	3	1	3	2	2	3	4	4	4
931	1	1	5	-9	HGDP-CEPH	Nigeria_-_Yoruba	Male	3	4	3	2	4	3	2	2	3	1	3	2	-9	-9	-9	-9	-9
								0.5	0.5	0.5	0.5	0.5	0.5	0.5	0.5	0.5	0.5	0.5	0.5	1.0	1.0	1.0	1.0	1.0
941	1	1	5	-9	HGDP-CEPH	Nigeria_-_Yoruba	Male	1	4	3	2	1	1	2	2	3	1	3	2	2	3	4	4	4
941	1	1	5	-9	HGDP-CEPH	Nigeria_-_Yoruba	Male	1	4	3	4	4	3	2	4	3	1	3	2	-9	-9	-9	-9	-9
								0.5	0.5	0.5	0.5	0.5	0.5	0.5	0.5	0.5	0.5	0.5	0.5	1.0	1.0	1.0	1.0	1.0
920	1	1	5	-9	HGDP-CEPH	Nigeria_-_Yoruba	Female	1	2	3	2	2	1	2	2	3	1	3	2	2	3	4	4	4
920	1	1	5	-9	HGDP-CEPH	Nigeria_-_Yoruba	Female	1	4	4	4	2	1	2	2	3	1	3	2	2	3	4	4	4
								0.5	0.5	0.5	0.5	0.5	0.5	0.5	0.5	0.5	0.5	0.5	0.5	0.5	0.5	0.5	0.5	0.5
932	1	1	5	-9	HGDP-CEPH	Nigeria_-_Yoruba	Male	1	2	3	2	4	2	2	2	3	1	3	2	2	3	4	4	4
932	1	1	5	-9	HGDP-CEPH	Nigeria_-_Yoruba	Male	3	4	4	2	4	2	2	2	3	1	3	2	-9	-9	-9	-9	-9
								0.5	0.5	0.5	0.5	0.5	0.5	0.5	0.5	0.5	0.5	0.5	0.5	1.0	1.0	1.0	1.0	1.0
942	1	1	5	-9	HGDP-CEPH	Nigeria_-_Yoruba	Male	1	-9	3	-9	4	1	2	2	3	1	3	2	2	3	4	4	4
942	1	1	5	-9	HGDP-CEPH	Nigeria_-_Yoruba	Male	1	-9	4	-9	4	1	2	4	3	1	3	2	-9	-9	-9	-9	-9
								0.5	0.5	0.5	0.5	0.5	0.5	0.5	0.5	0.5	0.5	0.5	0.5	1.0	1.0	1.0	1.0	1.0
933	1	1	5	-9	HGDP-CEPH	Nigeria_-_Yoruba	Female	1	2	3	2	2	2	2	2	3	1	3	2	1	3	2	4	4
933	1	1	5	-9	HGDP-CEPH	Nigeria_-_Yoruba	Female	1	4	3	2	4	3	2	4	3	1	3	2	2	3	4	4	4
								0.5	0.5	0.5	0.5	0.5	0.5	0.5	0.5	0.5	0.5	0.5	0.5	0.5	0.5	0.5	0.5	0.5
943	1	1	5	-9	HGDP-CEPH	Nigeria_-_Yoruba	Male	1	4	3	4	1	2	2	2	3	1	3	2	2	3	4	4	4
943	1	1	5	-9	HGDP-CEPH	Nigeria_-_Yoruba	Male	1	4	4	4	4	2	2	2	3	1	3	2	-9	-9	-9	-9	-9
								0.5	0.5	0.5	0.5	0.5	0.5	0.5	0.5	0.5	0.5	0.5	0.5	1.0	1.0	1.0	1.0	1.0
935	1	1	5	-9	HGDP-CEPH	Nigeria_-_Yoruba	Female	1	4	3	2	2	1	2	2	3	1	3	2	2	3	2	2	2
935	1	1	5	-9	HGDP-CEPH	Nigeria_-_Yoruba	Female	1	4	3	2	4	3	4	2	3	1	3	2	2	3	2	4	4
								0.5	0.5	0.5	0.5	0.5	0.5	0.5	0.5	0.5	0.5	0.5	0.5	0.5	0.5	0.5	0.5	0.5
934	1	1	5	-9	HGDP-CEPH	Nigeria_-_Yoruba	Female	1	2	3	2	2	1	2	2	3	1	3	2	2	3	4	4	4
934	1	1	5	-9	HGDP-CEPH	Nigeria_-_Yoruba	Female	1	2	4	4	2	2	4	4	3	1	3	2	2	3	4	4	4
								0.5	0.5	0.5	0.5	0.5	0.5	0.5	0.5	0.5	0.5	0.5	0.5	0.5	0.5	0.5	0.5	0.5
924	1	1	5	-9	HGDP-CEPH	Nigeria_-_Yoruba	Female	1	2	3	2	2	2	2	2	3	1	3	2	2	3	4	4	2
924	1	1	5	-9	HGDP-CEPH	Nigeria_-_Yoruba	Female	1	2	4	4	2	3	4	4	3	1	3	2	2	3	4	4	4
								0.5	0.5	0.5	0.5	0.5	0.5	0.5	0.5	0.5	0.5	0.5	0.5	0.5	0.5	0.5	0.5	0.5
936	1	1	5	-9	HGDP-CEPH	Nigeria_-_Yoruba	Male	1	4	3	2	2	2	2	2	3	1	3	2	2	3	4	2	4
936	1	1	5	-9	HGDP-CEPH	Nigeria_-_Yoruba	Male	1	4	3	4	4	3	2	2	3	1	3	2	-9	-9	-9	-9	-9
								0.5	0.5	0.5	0.5	0.5	0.5	0.5	0.5	0.5	0.5	0.5	0.5	1.0	1.0	1.0	1.0	1.0
925	1	1	5	-9	HGDP-CEPH	Nigeria_-_Yoruba	Female	-9	2	3	2	2	1	2	2	3	1	3	2	1	3	2	4	2
925	1	1	5	-9	HGDP-CEPH	Nigeria_-_Yoruba	Female	-9	4	3	2	4	3	2	4	3	1	3	2	2	3	4	4	4
								0.5	0.5	0.5	0.5	0.5	0.5	0.5	0.5	0.5	0.5	0.5	0.5	0.5	0.5	0.5	0.5	0.5
926	1	1	5	-9	HGDP-CEPH	Nigeria_-_Yoruba	Female	1	2	3	2	4	2	2	2	3	1	3	2	2	3	2	4	4
926	1	1	5	-9	HGDP-CEPH	Nigeria_-_Yoruba	Female	1	4	4	2	4	2	2	4	3	1	3	2	2	3	4	4	4
								0.5	0.5	0.5	0.5	0.5	0.5	0.5	0.5	0.5	0.5	0.5	0.5	0.5	0.5	0.5	0.5	0.5
911	1	1	6	-9	HGDP-CEPH	Senegal_-_Mandenka	Male	1	4	3	2	4	3	2	2	3	1	1	2	1	3	4	4	4
911	1	1	6	-9	HGDP-CEPH	Senegal_-_Mandenka	Male	1	4	4	4	4	3	2	2	3	1	3	2	-9	-9	-9	-9	-9
								0.5	0.5	0.5	0.5	0.5	0.5	0.5	0.5	0.5	0.5	0.5	0.5	1.0	1.0	1.0	1.0	1.0
1202	1	1	6	-9	HGDP-CEPH	Senegal_-_Mandenka	Male	1	4	3	2	2	1	2	2	3	1	3	2	1	3	4	4	4
1202	1	1	6	-9	HGDP-CEPH	Senegal_-_Mandenka	Male	1	4	4	4	4	2	2	2	3	1	3	2	-9	-9	-9	-9	-9
								0.5	0.5	0.5	0.5	0.5	0.5	0.5	0.5	0.5	0.5	0.5	0.5	1.0	1.0	1.0	1.0	1.0
912	1	1	6	-9	HGDP-CEPH	Senegal_-_Mandenka	Male	1	4	3	2	2	1	2	2	3	1	3	2	2	3	4	4	4
912	1	1	6	-9	HGDP-CEPH	Senegal_-_Mandenka	Male	1	4	3	2	4	2	2	2	3	1	3	2	-9	-9	-9	-9	-9
								0.5	0.5	0.5	0.5	0.5	0.5	0.5	0.5	0.5	0.5	0.5	0.5	1.0	1.0	1.0	1.0	1.0
1283	1	1	6	-9	HGDP-CEPH	Senegal_-_Mandenka	Male	1	2	3	2	2	1	2	2	3	1	3	2	2	3	2	4	4
1283	1	1	6	-9	HGDP-CEPH	Senegal_-_Mandenka	Male	1	4	4	2	4	2	2	2	3	1	3	2	-9	-9	-9	-9	-9
								0.5	0.5	0.5	0.5	0.5	0.5	0.5	0.5	0.5	0.5	0.5	0.5	1.0	1.0	1.0	1.0	1.0
913	1	1	6	-9	HGDP-CEPH	Senegal_-_Mandenka	Male	1	2	3	2	2	3	2	2	3	1	3	2	2	3	4	4	4
913	1	1	6	-9	HGDP-CEPH	Senegal_-_Mandenka	Male	1	4	4	2	2	3	2	4	3	1	3	2	-9	-9	-9	-9	-9
								0.5	0.5	0.5	0.5	0.5	0.5	0.5	0.5	0.5	0.5	0.5	0.5	1.0	1.0	1.0	1.0	1.0
1284	1	1	6	-9	HGDP-CEPH	Senegal_-_Mandenka	Male	1	4	3	2	2	2	2	2	3	1	1	2	2	3	4	4	4
1284	1	1	6	-9	HGDP-CEPH	Senegal_-_Mandenka	Male	1	4	3	2	4	3	2	2	3	1	3	2	-9	-9	-9	-9	-9
								0.5	0.5	0.5	0.5	0.5	0.5	0.5	0.5	0.5	0.5	0.5	0.5	1.0	1.0	1.0	1.0	1.0
914	1	1	6	-9	HGDP-CEPH	Senegal_-_Mandenka	Female	1	2	3	2	2	2	2	2	3	1	3	2	2	3	4	4	4
914	1	1	6	-9	HGDP-CEPH	Senegal_-_Mandenka	Female	1	4	4	4	4	2	2	4	3	1	3	2	2	3	4	4	4
								0.5	0.5	0.5	0.5	0.5	0.5	0.5	0.5	0.5	0.5	0.5	0.5	0.5	0.5	0.5	0.5	0.5
1285	1	1	6	-9	HGDP-CEPH	Senegal_-_Mandenka	Male	1	4	3	4	2	1	2	2	3	1	3	2	2	3	4	2	4
1285	1	1	6	-9	HGDP-CEPH	Senegal_-_Mandenka	Male	1	4	3	4	2	2	2	4	3	1	3	2	-9	-9	-9	-9	-9
								0.5	0.5	0.5	0.5	0.5	0.5	0.5	0.5	0.5	0.5	0.5	0.5	1.0	1.0	1.0	1.0	1.0
915	1	1	6	-9	HGDP-CEPH	Senegal_-_Mandenka	Female	1	4	3	2	2	1	2	2	3	1	3	2	2	3	2	4	4
915	1	1	6	-9	HGDP-CEPH	Senegal_-_Mandenka	Female	1	4	3	2	4	1	2	4	3	1	3	2	2	3	4	4	4
								0.5	0.5	0.5	0.5	0.5	0.5	0.5	0.5	0.5	0.5	0.5	0.5	0.5	0.5	0.5	0.5	0.5
1286	1	1	6	-9	HGDP-CEPH	Senegal_-_Mandenka	Male	1	4	3	2	2	1	2	2	3	1	3	2	2	3	4	4	4
1286	1	1	6	-9	HGDP-CEPH	Senegal_-_Mandenka	Male	1	4	4	2	4	3	2	4	3	1	3	2	-9	-9	-9	-9	-9
								0.5	0.5	0.5	0.5	0.5	0.5	0.5	0.5	0.5	0.5	0.5	0.5	1.0	1.0	1.0	1.0	1.0
904	1	1	6	-9	HGDP-CEPH	Senegal_-_Mandenka	Male	1	4	3	2	2	1	2	2	3	1	3	2	2	3	4	4	4
904	1	1	6	-9	HGDP-CEPH	Senegal_-_Mandenka	Male	1	4	3	2	2	2	2	2	3	1	3	2	-9	-9	-9	-9	-9
								0.5	0.5	0.5	0.5	0.5	0.5	0.5	0.5	0.5	0.5	0.5	0.5	1.0	1.0	1.0	1.0	1.0
905	1	1	6	-9	HGDP-CEPH	Senegal_-_Mandenka	Male	1	4	4	2	2	1	2	2	3	1	3	2	2	3	4	4	4
905	1	1	6	-9	HGDP-CEPH	Senegal_-_Mandenka	Male	1	4	4	4	2	3	2	2	3	1	3	2	-9	-9	-9	-9	-9
								0.5	0.5	0.5	0.5	0.5	0.5	0.5	0.5	0.5	0.5	0.5	0.5	1.0	1.0	1.0	1.0	1.0
917	1	1	6	-9	HGDP-CEPH	Senegal_-_Mandenka	Female	1	4	3	2	2	1	2	2	3	1	3	2	2	3	4	4	4
917	1	1	6	-9	HGDP-CEPH	Senegal_-_Mandenka	Female	1	4	3	4	2	3	2	4	3	1	3	2	2	3	4	4	4
								0.5	0.5	0.5	0.5	0.5	0.5	0.5	0.5	0.5	0.5	0.5	0.5	0.5	0.5	0.5	0.5	0.5
907	1	1	6	-9	HGDP-CEPH	Senegal_-_Mandenka	Male	1	2	4	2	2	1	2	2	3	1	3	2	1	3	4	4	4
907	1	1	6	-9	HGDP-CEPH	Senegal_-_Mandenka	Male	1	4	4	2	2	2	2	2	3	1	3	2	-9	-9	-9	-9	-9
								0.5	0.5	0.5	0.5	0.5	0.5	0.5	0.5	0.5	0.5	0.5	0.5	1.0	1.0	1.0	1.0	1.0
906	1	1	6	-9	HGDP-CEPH	Senegal_-_Mandenka	Male	1	4	3	2	2	1	2	2	3	1	3	2	2	3	4	4	4
906	1	1	6	-9	HGDP-CEPH	Senegal_-_Mandenka	Male	1	4	4	4	2	3	4	4	3	1	3	2	-9	-9	-9	-9	-9
								0.5	0.5	0.5	0.5	0.5	0.5	0.5	0.5	0.5	0.5	0.5	0.5	1.0	1.0	1.0	1.0	1.0
918	1	1	6	-9	HGDP-CEPH	Senegal_-_Mandenka	Female	1	4	3	4	2	2	2	2	3	1	3	2	2	3	4	4	2
918	1	1	6	-9	HGDP-CEPH	Senegal_-_Mandenka	Female	1	4	4	4	4	3	2	2	3	1	3	2	2	3	4	4	4
								0.5	0.5	0.5	0.5	0.5	0.5	0.5	0.5	0.5	0.5	0.5	0.5	0.5	0.5	0.5	0.5	0.5
908	1	1	6	-9	HGDP-CEPH	Senegal_-_Mandenka	Male	1	4	3	2	4	1	2	2	3	1	3	2	2	3	4	2	4
908	1	1	6	-9	HGDP-CEPH	Senegal_-_Mandenka	Male	1	4	3	2	4	3	2	2	3	1	3	2	-9	-9	-9	-9	-9
								0.5	0.5	0.5	0.5	0.5	0.5	0.5	0.5	0.5	0.5	0.5	0.5	1.0	1.0	1.0	1.0	1.0
1199	1	1	6	-9	HGDP-CEPH	Senegal_-_Mandenka	Male	1	4	3	2	2	2	2	2	3	1	1	2	2	3	4	2	4
1199	1	1	6	-9	HGDP-CEPH	Senegal_-_Mandenka	Male	1	4	4	4	4	3	2	4	3	1	3	2	-9	-9	-9	-9	-9
								0.5	0.5	0.5	0.5	0.5	0.5	0.5	0.5	0.5	0.5	0.5	0.5	1.0	1.0	1.0	1.0	1.0
909	1	1	6	-9	HGDP-CEPH	Senegal_-_Mandenka	Female	1	2	3	4	4	2	2	2	3	1	3	2	1	3	4	4	4
909	1	1	6	-9	HGDP-CEPH	Senegal_-_Mandenka	Female	1	4	3	4	4	3	2	2	3	1	3	2	1	3	4	4	4
								0.5	0.5	0.5	0.5	0.5	0.5	0.5	0.5	0.5	0.5	0.5	0.5	0.5	0.5	0.5	0.5	0.5
1200	1	1	6	-9	HGDP-CEPH	Senegal_-_Mandenka	Male	1	2	3	2	2	3	2	4	3	1	3	2	2	3	4	4	4
1200	1	1	6	-9	HGDP-CEPH	Senegal_-_Mandenka	Male	1	4	4	2	4	3	2	4	3	1	3	2	-9	-9	-9	-9	-9
								0.5	0.5	0.5	0.5	0.5	0.5	0.5	0.5	0.5	0.5	0.5	0.5	1.0	1.0	1.0	1.0	1.0
910	1	1	6	-9	HGDP-CEPH	Senegal_-_Mandenka	Female	1	2	3	2	2	1	2	2	3	1	3	2	1	3	4	4	2
910	1	1	6	-9	HGDP-CEPH	Senegal_-_Mandenka	Female	1	4	4	4	4	1	2	2	3	1	3	2	2	3	4	4	4
								0.5	0.5	0.5	0.5	0.5	0.5	0.5	0.5	0.5	0.5	0.5	0.5	0.5	0.5	0.5	0.5	0.5
1201	1	1	6	-9	HGDP-CEPH	Senegal_-_Mandenka	Female	1	4	3	2	4	1	2	2	3	1	3	2	2	3	2	2	4
1201	1	1	6	-9	HGDP-CEPH	Senegal_-_Mandenka	Female	1	4	4	2	4	3	2	2	3	1	3	2	2	3	4	4	4
								0.5	0.5	0.5	0.5	0.5	0.5	0.5	0.5	0.5	0.5	0.5	0.5	0.5	0.5	0.5	0.5	0.5
1031	1	1	7	-9	HGDP-CEPH	South_1_-_Bantu	Male	1	2	3	2	2	1	2	2	3	1	3	2	2	3	4	4	4
1031	1	1	7	-9	HGDP-CEPH	South_1_-_Bantu	Male	1	2	4	2	2	1	2	4	3	1	3	2	-9	-9	-9	-9	-9
								0.5	0.5	0.5	0.5	0.5	0.5	0.5	0.5	0.5	0.5	0.5	0.5	1.0	1.0	1.0	1.0	1.0
993	1	1	7	-9	HGDP-CEPH	South_1_-_Bantu	Male	1	4	3	2	2	1	2	2	3	1	3	2	2	3	4	4	4
993	1	1	7	-9	HGDP-CEPH	South_1_-_Bantu	Male	1	4	4	4	4	2	2	4	3	1	3	2	-9	-9	-9	-9	-9
								0.5	0.5	0.5	0.5	0.5	0.5	0.5	0.5	0.5	0.5	0.5	0.5	1.0	1.0	1.0	1.0	1.0
994	1	1	7	-9	HGDP-CEPH	South_1_-_Bantu	Male	1	4	3	2	2	3	2	2	3	1	3	2	2	3	4	4	4
994	1	1	7	-9	HGDP-CEPH	South_1_-_Bantu	Male	3	4	4	4	4	3	2	4	3	1	3	2	-9	-9	-9	-9	-9
								0.5	0.5	0.5	0.5	0.5	0.5	0.5	0.5	0.5	0.5	0.5	0.5	1.0	1.0	1.0	1.0	1.0
1034	1	1	7	-9	HGDP-CEPH	South_1_-_Bantu	Male	1	2	3	2	2	2	2	4	3	1	3	2	2	3	4	4	4
1034	1	1	7	-9	HGDP-CEPH	South_1_-_Bantu	Male	1	4	3	2	4	3	2	4	3	1	3	2	-9	-9	-9	-9	-9
								0.5	0.5	0.5	0.5	0.5	0.5	0.5	0.5	0.5	0.5	0.5	0.5	1.0	1.0	1.0	1.0	1.0
1035	1	1	7	-9	HGDP-CEPH	South_1_-_Bantu	Male	1	2	3	2	1	2	2	2	3	1	3	2	2	3	4	4	4
1035	1	1	7	-9	HGDP-CEPH	South_1_-_Bantu	Male	1	4	4	2	2	3	2	2	3	1	3	2	-9	-9	-9	-9	-9
								0.5	0.5	0.5	0.5	0.5	0.5	0.5	0.5	0.5	0.5	0.5	0.5	1.0	1.0	1.0	1.0	1.0
1033	1	1	7	-9	HGDP-CEPH	South_1_-_Bantu	Male	1	4	4	2	2	2	2	4	3	1	3	2	2	3	2	4	4
1033	1	1	7	-9	HGDP-CEPH	South_1_-_Bantu	Male	3	4	4	2	4	2	2	4	3	1	3	2	-9	-9	-9	-9	-9
								0.5	0.5	0.5	0.5	0.5	0.5	0.5	0.5	0.5	0.5	0.5	0.5	1.0	1.0	1.0	1.0	1.0
1030	1	1	7	-9	HGDP-CEPH	South_1_-_Bantu	Male	1	2	3	2	1	1	2	2	3	1	3	2	2	3	4	2	4
1030	1	1	7	-9	HGDP-CEPH	South_1_-_Bantu	Male	1	4	3	2	2	1	2	4	3	1	3	2	-9	-9	-9	-9	-9
								0.5	0.5	0.5	0.5	0.5	0.5	0.5	0.5	0.5	0.5	0.5	0.5	1.0	1.0	1.0	1.0	1.0
1028	1	1	7	-9	HGDP-CEPH	South_1_-_Bantu	Male	1	4	3	2	2	2	2	2	3	1	3	2	2	3	4	4	4
1028	1	1	7	-9	HGDP-CEPH	South_1_-_Bantu	Male	1	4	3	4	4	2	2	4	3	1	3	2	-9	-9	-9	-9	-9
								0.5	0.5	0.5	0.5	0.5	0.5	0.5	0.5	0.5	0.5	0.5	0.5	1.0	1.0	1.0	1.0	1.0
1361	2	1	22	-9	HGDP-CEPH	France_-_Basque	Male	1	2	4	4	1	2	2	2	2	1	1	2	2	1	4	4	2
1361	2	1	22	-9	HGDP-CEPH	France_-_Basque	Male	1	2	4	4	4	2	2	4	2	1	3	2	-9	-9	-9	-9	-9
								0.5	0.5	0.5	0.5	0.5	0.5	0.5	0.5	0.5	0.5	0.5	0.5	1.0	1.0	1.0	1.0	1.0
1372	2	1	22	-9	HGDP-CEPH	France_-_Basque	Male	1	2	3	4	1	2	2	2	2	3	1	2	1	1	4	4	2
1372	2	1	22	-9	HGDP-CEPH	France_-_Basque	Male	1	2	4	4	1	3	2	2	2	3	1	4	-9	-9	-9	-9	-9
								0.5	0.5	0.5	0.5	0.5	0.5	0.5	0.5	0.5	0.5	0.5	0.5	1.0	1.0	1.0	1.0	1.0
1362	2	1	22	-9	HGDP-CEPH	France_-_Basque	Male	1	2	3	4	1	2	2	2	2	1	1	2	1	1	4	4	2
1362	2	1	22	-9	HGDP-CEPH	France_-_Basque	Male	1	2	4	4	1	3	2	4	2	3	3	4	-9	-9	-9	-9	-9
								0.5	0.5	0.5	0.5	0.5	0.5	0.5	0.5	0.5	0.5	0.5	0.5	1.0	1.0	1.0	1.0	1.0
1373	2	1	22	-9	HGDP-CEPH	France_-_Basque	Female	1	2	4	4	1	2	2	2	2	1	3	2	1	1	2	4	2
1373	2	1	22	-9	HGDP-CEPH	France_-_Basque	Female	1	2	4	4	4	2	4	4	3	1	3	2	1	3	4	4	4
								0.5	0.5	0.5	0.5	0.5	0.5	0.5	0.5	0.5	0.5	0.5	0.5	0.5	0.5	0.5	0.5	0.5
1363	2	1	22	-9	HGDP-CEPH	France_-_Basque	Female	1	2	3	4	1	2	2	2	2	1	1	2	1	1	2	4	2
1363	2	1	22	-9	HGDP-CEPH	France_-_Basque	Female	1	2	4	4	1	2	4	2	2	1	3	2	2	1	4	4	2
								0.5	0.5	0.5	0.5	0.5	0.5	0.5	0.5	0.5	0.5	0.5	0.5	0.5	0.5	0.5	0.5	0.5
1374	2	1	22	-9	HGDP-CEPH	France_-_Basque	Male	1	2	3	4	1	2	2	2	2	1	1	2	1	3	2	4	2
1374	2	1	22	-9	HGDP-CEPH	France_-_Basque	Male	1	2	4	4	4	2	2	4	2	3	1	2	-9	-9	-9	-9	-9
								0.5	0.5	0.5	0.5	0.5	0.5	0.5	0.5	0.5	0.5	0.5	0.5	1.0	1.0	1.0	1.0	1.0
1370	2	1	22	-9	HGDP-CEPH	France_-_Basque	Male	1	2	4	4	1	1	2	2	2	3	1	2	2	1	4	4	2
1370	2	1	22	-9	HGDP-CEPH	France_-_Basque	Male	1	2	4	4	4	2	2	2	3	3	1	2	-9	-9	-9	-9	-9
								0.5	0.5	0.5	0.5	0.5	0.5	0.5	0.5	0.5	0.5	0.5	0.5	1.0	1.0	1.0	1.0	1.0
1366	2	1	22	-9	HGDP-CEPH	France_-_Basque	Female	1	2	3	4	1	2	2	2	2	3	1	2	2	1	4	4	2
1366	2	1	22	-9	HGDP-CEPH	France_-_Basque	Female	1	2	4	4	4	2	2	2	2	3	1	4	2	1	4	4	2
								0.5	0.5	0.5	0.5	0.5	0.5	0.5	0.5	0.5	0.5	0.5	0.5	0.5	0.5	0.5	0.5	0.5
1377	2	1	22	-9	HGDP-CEPH	France_-_Basque	Male	1	2	3	4	1	2	2	2	2	1	1	2	2	1	4	4	2
1377	2	1	22	-9	HGDP-CEPH	France_-_Basque	Male	1	2	4	4	1	2	4	4	2	3	3	4	-9	-9	-9	-9	-9
								0.5	0.5	0.5	0.5	0.5	0.5	0.5	0.5	0.5	0.5	0.5	0.5	1.0	1.0	1.0	1.0	1.0
1358	2	1	22	-9	HGDP-CEPH	France_-_Basque	Male	1	2	3	4	1	-9	2	2	2	1	1	2	1	1	2	4	2
1358	2	1	22	-9	HGDP-CEPH	France_-_Basque	Male	1	2	4	4	4	-9	2	2	2	3	3	2	-9	-9	-9	-9	-9
								0.5	0.5	0.5	0.5	0.5	0.5	0.5	0.5	0.5	0.5	0.5	0.5	1.0	1.0	1.0	1.0	1.0
1360	2	1	22	-9	HGDP-CEPH	France_-_Basque	Male	1	2	4	4	1	2	2	4	2	1	1	2	1	1	4	4	4
1360	2	1	22	-9	HGDP-CEPH	France_-_Basque	Male	1	2	4	4	4	2	4	4	2	1	3	2	-9	-9	-9	-9	-9
								0.5	0.5	0.5	0.5	0.5	0.5	0.5	0.5	0.5	0.5	0.5	0.5	1.0	1.0	1.0	1.0	1.0
1367	2	1	22	-9	HGDP-CEPH	France_-_Basque	Female	1	2	4	4	1	2	2	2	2	1	1	2	1	1	4	4	2
1367	2	1	22	-9	HGDP-CEPH	France_-_Basque	Female	1	2	4	4	1	2	4	4	2	1	3	2	1	1	4	4	2
								0.5	0.5	0.5	0.5	0.5	0.5	0.5	0.5	0.5	0.5	0.5	0.5	0.5	0.5	0.5	0.5	0.5
1378	2	1	22	-9	HGDP-CEPH	France_-_Basque	Male	1	2	4	4	1	2	2	2	2	1	3	2	2	1	2	4	2
1378	2	1	22	-9	HGDP-CEPH	France_-_Basque	Male	3	2	4	4	4	2	2	2	2	1	3	2	-9	-9	-9	-9	-9
								0.5	0.5	0.5	0.5	0.5	0.5	0.5	0.5	0.5	0.5	0.5	0.5	1.0	1.0	1.0	1.0	1.0
1368	2	1	22	-9	HGDP-CEPH	France_-_Basque	Female	1	2	3	4	1	2	2	2	2	1	1	2	1	1	4	4	2
1368	2	1	22	-9	HGDP-CEPH	France_-_Basque	Female	1	2	4	4	1	2	2	2	2	1	3	2	2	1	4	4	2
								0.5	0.5	0.5	0.5	0.5	0.5	0.5	0.5	0.5	0.5	0.5	0.5	0.5	0.5	0.5	0.5	0.5
1379	2	1	22	-9	HGDP-CEPH	France_-_Basque	Male	1	2	4	4	1	1	2	2	2	1	1	2	1	1	4	4	2
1379	2	1	22	-9	HGDP-CEPH	France_-_Basque	Male	1	2	4	4	1	2	2	2	2	3	3	2	-9	-9	-9	-9	-9
								0.5	0.5	0.5	0.5	0.5	0.5	0.5	0.5	0.5	0.5	0.5	0.5	1.0	1.0	1.0	1.0	1.0
1369	2	1	22	-9	HGDP-CEPH	France_-_Basque	Female	1	2	4	4	1	2	2	2	2	3	1	2	1	1	4	4	2
1369	2	1	22	-9	HGDP-CEPH	France_-_Basque	Female	1	2	4	4	1	2	2	4	2	3	1	4	2	1	4	4	2
								0.5	0.5	0.5	0.5	0.5	0.5	0.5	0.5	0.5	0.5	0.5	0.5	0.5	0.5	0.5	0.5	0.5
1380	2	1	22	-9	HGDP-CEPH	France_-_Basque	Female	1	2	3	4	1	3	2	2	2	1	3	2	1	1	4	2	2
1380	2	1	22	-9	HGDP-CEPH	France_-_Basque	Female	1	2	4	4	4	3	2	4	2	1	3	2	2	1	4	4	2
								0.5	0.5	0.5	0.5	0.5	0.5	0.5	0.5	0.5	0.5	0.5	0.5	0.5	0.5	0.5	0.5	0.5
1371	2	1	22	-9	HGDP-CEPH	France_-_Basque	Male	1	2	4	4	1	1	2	2	2	1	1	2	1	1	4	4	2
1371	2	1	22	-9	HGDP-CEPH	France_-_Basque	Male	1	2	4	4	1	2	2	2	2	1	3	2	-9	-9	-9	-9	-9
								0.5	0.5	0.5	0.5	0.5	0.5	0.5	0.5	0.5	0.5	0.5	0.5	1.0	1.0	1.0	1.0	1.0
1359	2	1	22	-9	HGDP-CEPH	France_-_Basque	Male	1	2	4	4	1	2	2	2	2	1	1	2	2	3	4	4	2
1359	2	1	22	-9	HGDP-CEPH	France_-_Basque	Male	1	2	4	4	1	2	2	2	2	3	1	2	-9	-9	-9	-9	-9
								0.5	0.5	0.5	0.5	0.5	0.5	0.5	0.5	0.5	0.5	0.5	0.5	1.0	1.0	1.0	1.0	1.0
1364	2	1	22	-9	HGDP-CEPH	France_-_Basque	Male	1	2	4	4	1	2	2	2	2	1	1	2	1	1	4	4	2
1364	2	1	22	-9	HGDP-CEPH	France_-_Basque	Male	1	2	4	4	1	3	4	2	2	1	3	2	-9	-9	-9	-9	-9
								0.5	0.5	0.5	0.5	0.5	0.5	0.5	0.5	0.5	0.5	0.5	0.5	1.0	1.0	1.0	1.0	1.0
1375	2	1	22	-9	HGDP-CEPH	France_-_Basque	Male	1	2	-9	4	1	2	2	2	2	1	1	2	1	3	4	4	2
1375	2	1	22	-9	HGDP-CEPH	France_-_Basque	Male	1	2	-9	4	4	3	2	2	3	3	3	4	-9	-9	-9	-9	-9
								0.5	0.5	0.5	0.5	0.5	0.5	0.5	0.5	0.5	0.5	0.5	0.5	1.0	1.0	1.0	1.0	1.0
1365	2	1	22	-9	HGDP-CEPH	France_-_Basque	Female	1	2	4	4	1	2	2	2	2	3	1	4	1	1	4	4	2
1365	2	1	22	-9	HGDP-CEPH	France_-_Basque	Female	1	2	4	4	1	2	2	2	2	3	1	4	2	1	4	4	2
								0.5	0.5	0.5	0.5	0.5	0.5	0.5	0.5	0.5	0.5	0.5	0.5	0.5	0.5	0.5	0.5	0.5
1357	2	1	22	-9	HGDP-CEPH	France_-_Basque	Male	1	2	3	4	1	2	2	2	2	1	1	2	1	1	4	4	2
1357	2	1	22	-9	HGDP-CEPH	France_-_Basque	Male	1	2	4	4	4	2	2	4	2	3	3	4	-9	-9	-9	-9	-9
								0.5	0.5	0.5	0.5	0.5	0.5	0.5	0.5	0.5	0.5	0.5	0.5	1.0	1.0	1.0	1.0	1.0
1376	2	1	22	-9	HGDP-CEPH	France_-_Basque	Male	1	2	3	4	1	2	2	2	2	1	1	2	2	1	4	4	4
1376	2	1	22	-9	HGDP-CEPH	France_-_Basque	Male	1	2	4	4	1	2	2	2	2	3	1	4	-9	-9	-9	-9	-9
								0.5	0.5	0.5	0.5	0.5	0.5	0.5	0.5	0.5	0.5	0.5	0.5	1.0	1.0	1.0	1.0	1.0
521	2	1	23	-9	HGDP-CEPH	France_-_French	Male	1	2	4	4	1	2	2	2	2	1	3	2	1	1	4	4	4
521	2	1	23	-9	HGDP-CEPH	France_-_French	Male	1	2	4	4	1	2	4	2	2	1	3	2	-9	-9	-9	-9	-9
								0.5	0.5	0.5	0.5	0.5	0.5	0.5	0.5	0.5	0.5	0.5	0.5	1.0	1.0	1.0	1.0	1.0
533	2	1	23	-9	HGDP-CEPH	France_-_French	Male	1	2	4	4	1	1	2	-9	2	1	1	2	2	1	4	4	2
533	2	1	23	-9	HGDP-CEPH	France_-_French	Male	1	2	4	4	1	2	2	-9	2	3	1	4	-9	-9	-9	-9	-9
								0.5	0.5	0.5	0.5	0.5	0.5	0.5	0.5	0.5	0.5	0.5	0.5	1.0	1.0	1.0	1.0	1.0
522	2	1	23	-9	HGDP-CEPH	France_-_French	Male	1	2	4	4	1	2	2	2	2	1	1	2	2	3	4	4	2
522	2	1	23	-9	HGDP-CEPH	France_-_French	Male	1	2	4	4	4	2	2	2	3	1	3	2	-9	-9	-9	-9	-9
								0.5	0.5	0.5	0.5	0.5	0.5	0.5	0.5	0.5	0.5	0.5	0.5	1.0	1.0	1.0	1.0	1.0
534	2	1	23	-9	HGDP-CEPH	France_-_French	Female	1	2	3	4	1	2	4	2	2	3	1	4	1	1	4	4	2
534	2	1	23	-9	HGDP-CEPH	France_-_French	Female	1	2	4	4	1	2	4	2	2	3	1	4	2	3	4	4	2
								0.5	0.5	0.5	0.5	0.5	0.5	0.5	0.5	0.5	0.5	0.5	0.5	0.5	0.5	0.5	0.5	0.5
511	2	1	23	-9	HGDP-CEPH	France_-_French	Male	1	2	3	4	1	2	2	2	2	3	1	2	1	1	4	4	2
511	2	1	23	-9	HGDP-CEPH	France_-_French	Male	1	2	4	4	1	2	2	4	2	3	1	4	-9	-9	-9	-9	-9
								0.5	0.5	0.5	0.5	0.5	0.5	0.5	0.5	0.5	0.5	0.5	0.5	1.0	1.0	1.0	1.0	1.0
523	2	1	23	-9	HGDP-CEPH	France_-_French	Female	1	2	4	4	1	2	2	2	2	3	1	2	1	1	4	4	2
523	2	1	23	-9	HGDP-CEPH	France_-_French	Female	1	2	4	4	2	2	2	2	2	3	1	2	2	1	4	4	2
								0.5	0.5	0.5	0.5	0.5	0.5	0.5	0.5	0.5	0.5	0.5	0.5	0.5	0.5	0.5	0.5	0.5
535	2	1	23	-9	HGDP-CEPH	France_-_French	Female	1	2	3	4	1	2	2	2	3	1	3	2	1	1	4	4	2
535	2	1	23	-9	HGDP-CEPH	France_-_French	Female	1	2	4	4	1	3	4	2	3	1	3	2	1	1	4	4	2
								0.5	0.5	0.5	0.5	0.5	0.5	0.5	0.5	0.5	0.5	0.5	0.5	0.5	0.5	0.5	0.5	0.5
512	2	1	23	-9	HGDP-CEPH	France_-_French	Male	1	2	3	4	1	2	2	2	2	3	1	2	1	1	4	4	2
512	2	1	23	-9	HGDP-CEPH	France_-_French	Male	1	2	4	4	1	3	2	4	2	3	1	2	-9	-9	-9	-9	-9
								0.5	0.5	0.5	0.5	0.5	0.5	0.5	0.5	0.5	0.5	0.5	0.5	1.0	1.0	1.0	1.0	1.0
524	2	1	23	-9	HGDP-CEPH	France_-_French	Female	1	2	4	4	1	2	2	2	2	1	1	2	1	1	2	4	2
524	2	1	23	-9	HGDP-CEPH	France_-_French	Female	1	2	4	4	1	2	2	2	2	3	1	2	2	1	4	4	2
								0.5	0.5	0.5	0.5	0.5	0.5	0.5	0.5	0.5	0.5	0.5	0.5	0.5	0.5	0.5	0.5	0.5
536	2	1	23	-9	HGDP-CEPH	France_-_French	Female	1	2	4	4	1	2	2	2	2	1	1	-9	1	1	4	4	2
536	2	1	23	-9	HGDP-CEPH	France_-_French	Female	1	2	4	4	1	3	2	2	2	3	3	-9	1	3	4	4	2
								0.5	0.5	0.5	0.5	0.5	0.5	0.5	0.5	0.5	0.5	0.5	0.5	0.5	0.5	0.5	0.5	0.5
513	2	1	23	-9	HGDP-CEPH	France_-_French	Female	1	2	3	4	1	2	2	2	2	3	1	2	1	1	4	2	2
513	2	1	23	-9	HGDP-CEPH	France_-_French	Female	1	2	4	4	1	2	2	2	2	3	1	2	2	1	4	4	2
								0.5	0.5	0.5	0.5	0.5	0.5	0.5	0.5	0.5	0.5	0.5	0.5	0.5	0.5	0.5	0.5	0.5
525	2	1	23	-9	HGDP-CEPH	France_-_French	Male	1	2	4	4	1	2	2	2	2	3	1	2	1	3	2	4	2
525	2	1	23	-9	HGDP-CEPH	France_-_French	Male	1	2	4	4	1	2	4	2	2	3	1	2	-9	-9	-9	-9	-9
								0.5	0.5	0.5	0.5	0.5	0.5	0.5	0.5	0.5	0.5	0.5	0.5	1.0	1.0	1.0	1.0	1.0
537	2	1	23	-9	HGDP-CEPH	France_-_French	Female	1	2	4	4	1	2	2	2	2	3	1	2	1	1	4	4	2
537	2	1	23	-9	HGDP-CEPH	France_-_French	Female	1	2	4	4	1	2	2	2	2	3	1	4	1	1	4	4	2
								0.5	0.5	0.5	0.5	0.5	0.5	0.5	0.5	0.5	0.5	0.5	0.5	0.5	0.5	0.5	0.5	0.5
514	2	1	23	-9	HGDP-CEPH	France_-_French	Female	1	2	4	4	1	2	2	2	2	3	1	4	1	1	4	4	2
514	2	1	23	-9	HGDP-CEPH	France_-_French	Female	1	2	4	4	1	2	2	2	2	3	1	4	1	3	4	4	2
								0.5	0.5	0.5	0.5	0.5	0.5	0.5	0.5	0.5	0.5	0.5	0.5	0.5	0.5	0.5	0.5	0.5
526	2	1	23	-9	HGDP-CEPH	France_-_French	Female	1	2	4	4	1	2	2	2	2	1	1	2	1	1	4	4	2
526	2	1	23	-9	HGDP-CEPH	France_-_French	Female	1	2	4	4	1	3	2	2	2	3	3	4	1	1	4	4	2
								0.5	0.5	0.5	0.5	0.5	0.5	0.5	0.5	0.5	0.5	0.5	0.5	0.5	0.5	0.5	0.5	0.5
538	2	1	23	-9	HGDP-CEPH	France_-_French	Male	1	2	4	4	1	1	2	2	2	1	1	2	1	1	4	4	2
538	2	1	23	-9	HGDP-CEPH	France_-_French	Male	3	2	4	4	1	2	4	2	2	3	3	4	-9	-9	-9	-9	-9
								0.5	0.5	0.5	0.5	0.5	0.5	0.5	0.5	0.5	0.5	0.5	0.5	1.0	1.0	1.0	1.0	1.0
515	2	1	23	-9	HGDP-CEPH	France_-_French	Male	1	2	4	4	1	3	2	2	2	1	1	2	1	1	4	4	2
515	2	1	23	-9	HGDP-CEPH	France_-_French	Male	1	2	4	4	1	3	2	2	2	3	3	2	-9	-9	-9	-9	-9
								0.5	0.5	0.5	0.5	0.5	0.5	0.5	0.5	0.5	0.5	0.5	0.5	1.0	1.0	1.0	1.0	1.0
527	2	1	23	-9	HGDP-CEPH	France_-_French	Female	1	2	4	2	1	1	2	2	2	1	1	2	1	1	2	4	2
527	2	1	23	-9	HGDP-CEPH	France_-_French	Female	1	2	4	4	1	2	4	2	2	3	3	4	1	1	4	4	2
								0.5	0.5	0.5	0.5	0.5	0.5	0.5	0.5	0.5	0.5	0.5	0.5	0.5	0.5	0.5	0.5	0.5
539	2	1	23	-9	HGDP-CEPH	France_-_French	Female	1	2	4	4	1	2	2	2	2	1	1	2	1	1	4	2	2
539	2	1	23	-9	HGDP-CEPH	France_-_French	Female	1	2	4	4	2	2	4	4	2	3	1	4	2	3	4	4	2
								0.5	0.5	0.5	0.5	0.5	0.5	0.5	0.5	0.5	0.5	0.5	0.5	0.5	0.5	0.5	0.5	0.5
520	2	1	23	-9	HGDP-CEPH	France_-_French	Female	1	2	4	4	1	2	2	2	2	1	1	2	1	1	4	4	2
520	2	1	23	-9	HGDP-CEPH	France_-_French	Female	1	2	4	4	1	2	2	2	2	3	1	2	2	1	4	4	2
								0.5	0.5	0.5	0.5	0.5	0.5	0.5	0.5	0.5	0.5	0.5	0.5	0.5	0.5	0.5	0.5	0.5
517	2	1	23	-9	HGDP-CEPH	France_-_French	Female	1	2	4	4	1	2	2	2	2	1	1	2	1	1	2	2	2
517	2	1	23	-9	HGDP-CEPH	France_-_French	Female	1	2	4	4	1	2	4	2	2	3	3	2	2	1	4	4	2
								0.5	0.5	0.5	0.5	0.5	0.5	0.5	0.5	0.5	0.5	0.5	0.5	0.5	0.5	0.5	0.5	0.5
529	2	1	23	-9	HGDP-CEPH	France_-_French	Female	1	2	4	4	1	2	2	2	2	3	1	2	1	1	4	4	2
529	2	1	23	-9	HGDP-CEPH	France_-_French	Female	1	2	4	4	4	3	2	2	2	3	1	4	1	3	4	4	2
								0.5	0.5	0.5	0.5	0.5	0.5	0.5	0.5	0.5	0.5	0.5	0.5	0.5	0.5	0.5	0.5	0.5
519	2	1	23	-9	HGDP-CEPH	France_-_French	Male	1	2	-9	4	1	2	2	2	2	1	1	2	1	1	4	2	4
519	2	1	23	-9	HGDP-CEPH	France_-_French	Male	1	2	-9	4	1	3	2	2	2	1	3	2	-9	-9	-9	-9	-9
								0.5	0.5	0.5	0.5	0.5	0.5	0.5	0.5	0.5	0.5	0.5	0.5	1.0	1.0	1.0	1.0	1.0
531	2	1	23	-9	HGDP-CEPH	France_-_French	Female	1	2	4	4	1	1	2	2	2	1	1	2	1	1	2	4	2
531	2	1	23	-9	HGDP-CEPH	France_-_French	Female	1	2	4	4	4	2	2	2	2	1	1	2	2	1	4	4	2
								0.5	0.5	0.5	0.5	0.5	0.5	0.5	0.5	0.5	0.5	0.5	0.5	0.5	0.5	0.5	0.5	0.5
518	2	1	23	-9	HGDP-CEPH	France_-_French	Male	1	2	4	4	1	1	2	2	2	3	1	2	1	1	4	4	2
518	2	1	23	-9	HGDP-CEPH	France_-_French	Male	1	2	4	4	4	2	4	2	2	3	1	4	-9	-9	-9	-9	-9
								0.5	0.5	0.5	0.5	0.5	0.5	0.5	0.5	0.5	0.5	0.5	0.5	1.0	1.0	1.0	1.0	1.0
530	2	1	23	-9	HGDP-CEPH	France_-_French	Male	1	2	4	4	1	2	2	2	2	3	1	2	2	1	4	4	2
530	2	1	23	-9	HGDP-CEPH	France_-_French	Male	1	2	4	4	4	2	4	2	3	3	1	4	-9	-9	-9	-9	-9
								0.5	0.5	0.5	0.5	0.5	0.5	0.5	0.5	0.5	0.5	0.5	0.5	1.0	1.0	1.0	1.0	1.0
528	2	1	23	-9	HGDP-CEPH	France_-_French	Male	1	2	4	4	1	2	4	2	2	1	1	2	1	1	2	2	2
528	2	1	23	-9	HGDP-CEPH	France_-_French	Male	1	2	4	4	2	3	4	4	2	3	1	4	-9	-9	-9	-9	-9
								0.5	0.5	0.5	0.5	0.5	0.5	0.5	0.5	0.5	0.5	0.5	0.5	1.0	1.0	1.0	1.0	1.0
516	2	1	23	-9	HGDP-CEPH	France_-_French	Female	1	2	4	4	1	2	2	2	2	1	1	2	1	1	2	4	2
516	2	1	23	-9	HGDP-CEPH	France_-_French	Female	1	2	4	4	4	2	4	2	2	3	1	4	2	3	4	4	2
								0.5	0.5	0.5	0.5	0.5	0.5	0.5	0.5	0.5	0.5	0.5	0.5	0.5	0.5	0.5	0.5	0.5
667	2	1	24	-9	HGDP-CEPH	Italy_-_Sardinian	Female	1	2	4	4	1	2	2	2	2	1	1	2	1	1	4	4	2
667	2	1	24	-9	HGDP-CEPH	Italy_-_Sardinian	Female	1	2	4	4	1	2	2	2	2	3	1	2	2	1	4	4	2
								0.5	0.5	0.5	0.5	0.5	0.5	0.5	0.5	0.5	0.5	0.5	0.5	0.5	0.5	0.5	0.5	0.5
1066	2	1	24	-9	HGDP-CEPH	Italy_-_Sardinian	Male	1	2	4	4	1	2	2	2	3	1	3	2	2	3	4	4	2
1066	2	1	24	-9	HGDP-CEPH	Italy_-_Sardinian	Male	1	2	4	4	4	3	2	4	3	1	3	2	-9	-9	-9	-9	-9
								0.5	0.5	0.5	0.5	0.5	0.5	0.5	0.5	0.5	0.5	0.5	0.5	1.0	1.0	1.0	1.0	1.0
1078	2	1	24	-9	HGDP-CEPH	Italy_-_Sardinian	Female	1	2	4	4	1	1	2	2	2	1	1	2	1	1	4	4	2
1078	2	1	24	-9	HGDP-CEPH	Italy_-_Sardinian	Female	3	2	4	4	4	2	2	4	2	1	3	2	2	3	4	4	2
								0.5	0.5	0.5	0.5	0.5	0.5	0.5	0.5	0.5	0.5	0.5	0.5	0.5	0.5	0.5	0.5	0.5
668	2	1	24	-9	HGDP-CEPH	Italy_-_Sardinian	Male	1	2	4	4	1	2	2	2	2	1	1	2	1	1	4	4	2
668	2	1	24	-9	HGDP-CEPH	Italy_-_Sardinian	Male	1	2	4	4	1	2	2	4	2	1	1	2	-9	-9	-9	-9	-9
								0.5	0.5	0.5	0.5	0.5	0.5	0.5	0.5	0.5	0.5	0.5	0.5	1.0	1.0	1.0	1.0	1.0
1067	2	1	24	-9	HGDP-CEPH	Italy_-_Sardinian	Male	1	2	3	4	4	2	4	2	2	1	1	2	2	1	4	4	2
1067	2	1	24	-9	HGDP-CEPH	Italy_-_Sardinian	Male	1	2	4	4	4	3	4	2	3	1	3	2	-9	-9	-9	-9	-9
								0.5	0.5	0.5	0.5	0.5	0.5	0.5	0.5	0.5	0.5	0.5	0.5	1.0	1.0	1.0	1.0	1.0
1079	2	1	24	-9	HGDP-CEPH	Italy_-_Sardinian	Male	1	2	3	4	1	2	2	2	2	1	1	2	2	1	4	4	2
1079	2	1	24	-9	HGDP-CEPH	Italy_-_Sardinian	Male	1	2	4	4	4	3	4	4	3	3	3	2	-9	-9	-9	-9	-9
								0.5	0.5	0.5	0.5	0.5	0.5	0.5	0.5	0.5	0.5	0.5	0.5	1.0	1.0	1.0	1.0	1.0
669	2	1	24	-9	HGDP-CEPH	Italy_-_Sardinian	Female	1	2	4	4	2	2	2	2	3	1	1	2	1	1	4	4	2
669	2	1	24	-9	HGDP-CEPH	Italy_-_Sardinian	Female	1	2	4	4	4	2	2	2	3	1	3	2	1	1	4	4	2
								0.5	0.5	0.5	0.5	0.5	0.5	0.5	0.5	0.5	0.5	0.5	0.5	0.5	0.5	0.5	0.5	0.5
1068	2	1	24	-9	HGDP-CEPH	Italy_-_Sardinian	Female	1	2	4	4	2	2	2	2	2	1	1	2	2	1	4	4	2
1068	2	1	24	-9	HGDP-CEPH	Italy_-_Sardinian	Female	1	2	4	4	4	2	4	2	2	3	3	4	2	1	4	4	2
								0.5	0.5	0.5	0.5	0.5	0.5	0.5	0.5	0.5	0.5	0.5	0.5	0.5	0.5	0.5	0.5	0.5
1063	2	1	24	-9	HGDP-CEPH	Italy_-_Sardinian	Male	1	2	4	4	2	2	2	2	2	1	1	2	1	1	4	4	4
1063	2	1	24	-9	HGDP-CEPH	Italy_-_Sardinian	Male	1	2	4	4	2	3	2	2	3	1	3	2	-9	-9	-9	-9	-9
								0.5	0.5	0.5	0.5	0.5	0.5	0.5	0.5	0.5	0.5	0.5	0.5	1.0	1.0	1.0	1.0	1.0
1075	2	1	24	-9	HGDP-CEPH	Italy_-_Sardinian	Male	1	2	3	4	1	3	2	2	2	1	1	2	2	3	4	4	2
1075	2	1	24	-9	HGDP-CEPH	Italy_-_Sardinian	Male	1	2	4	4	4	3	4	2	3	1	1	2	-9	-9	-9	-9	-9
								0.5	0.5	0.5	0.5	0.5	0.5	0.5	0.5	0.5	0.5	0.5	0.5	1.0	1.0	1.0	1.0	1.0
672	2	1	24	-9	HGDP-CEPH	Italy_-_Sardinian	Female	1	2	3	4	1	2	2	2	3	1	1	2	1	1	4	4	2
672	2	1	24	-9	HGDP-CEPH	Italy_-_Sardinian	Female	1	2	4	4	4	3	4	4	3	1	3	2	2	1	4	4	2
								0.5	0.5	0.5	0.5	0.5	0.5	0.5	0.5	0.5	0.5	0.5	0.5	0.5	0.5	0.5	0.5	0.5
1071	2	1	24	-9	HGDP-CEPH	Italy_-_Sardinian	Male	1	2	4	4	2	2	2	2	2	1	1	2	1	3	4	4	2
1071	2	1	24	-9	HGDP-CEPH	Italy_-_Sardinian	Male	1	2	4	4	4	2	2	4	2	3	1	2	-9	-9	-9	-9	-9
								0.5	0.5	0.5	0.5	0.5	0.5	0.5	0.5	0.5	0.5	0.5	0.5	1.0	1.0	1.0	1.0	1.0
666	2	1	24	-9	HGDP-CEPH	Italy_-_Sardinian	Male	1	2	4	4	4	2	2	2	2	1	1	2	2	1	4	4	2
666	2	1	24	-9	HGDP-CEPH	Italy_-_Sardinian	Male	1	2	4	4	4	2	2	2	2	1	3	2	-9	-9	-9	-9	-9
								0.5	0.5	0.5	0.5	0.5	0.5	0.5	0.5	0.5	0.5	0.5	0.5	1.0	1.0	1.0	1.0	1.0
1065	2	1	24	-9	HGDP-CEPH	Italy_-_Sardinian	Female	1	2	3	4	1	-9	2	2	2	1	3	2	2	1	4	2	2
1065	2	1	24	-9	HGDP-CEPH	Italy_-_Sardinian	Female	1	2	4	4	4	-9	2	2	3	1	3	2	2	1	4	4	2
								0.5	0.5	0.5	0.5	0.5	0.5	0.5	0.5	0.5	0.5	0.5	0.5	0.5	0.5	0.5	0.5	0.5
1077	2	1	24	-9	HGDP-CEPH	Italy_-_Sardinian	Male	1	2	4	4	2	2	2	2	3	3	1	2	2	1	4	4	2
1077	2	1	24	-9	HGDP-CEPH	Italy_-_Sardinian	Male	3	2	4	4	4	3	2	4	3	3	1	2	-9	-9	-9	-9	-9
								0.5	0.5	0.5	0.5	0.5	0.5	0.5	0.5	0.5	0.5	0.5	0.5	1.0	1.0	1.0	1.0	1.0
673	2	1	24	-9	HGDP-CEPH	Italy_-_Sardinian	Female	1	2	4	4	4	2	2	2	2	1	1	2	1	1	4	4	2
673	2	1	24	-9	HGDP-CEPH	Italy_-_Sardinian	Female	1	2	4	4	4	2	4	2	3	1	1	2	1	1	4	4	2
								0.5	0.5	0.5	0.5	0.5	0.5	0.5	0.5	0.5	0.5	0.5	0.5	0.5	0.5	0.5	0.5	0.5
1072	2	1	24	-9	HGDP-CEPH	Italy_-_Sardinian	Female	1	2	-9	4	4	2	2	2	-9	1	1	2	1	1	4	4	2
1072	2	1	24	-9	HGDP-CEPH	Italy_-_Sardinian	Female	1	2	-9	4	4	2	2	2	-9	3	1	2	2	1	4	4	2
								0.5	0.5	0.5	0.5	0.5	0.5	0.5	0.5	0.5	0.5	0.5	0.5	0.5	0.5	0.5	0.5	0.5
674	2	1	24	-9	HGDP-CEPH	Italy_-_Sardinian	Male	1	2	4	4	4	2	2	2	2	1	1	2	1	1	4	4	2
674	2	1	24	-9	HGDP-CEPH	Italy_-_Sardinian	Male	1	2	4	4	4	3	2	2	2	3	1	4	-9	-9	-9	-9	-9
								0.5	0.5	0.5	0.5	0.5	0.5	0.5	0.5	0.5	0.5	0.5	0.5	1.0	1.0	1.0	1.0	1.0
1073	2	1	24	-9	HGDP-CEPH	Italy_-_Sardinian	Male	1	2	4	2	1	2	2	2	2	1	1	2	2	1	4	4	2
1073	2	1	24	-9	HGDP-CEPH	Italy_-_Sardinian	Male	1	2	4	4	4	3	4	2	2	1	3	2	-9	-9	-9	-9	-9
								0.5	0.5	0.5	0.5	0.5	0.5	0.5	0.5	0.5	0.5	0.5	0.5	1.0	1.0	1.0	1.0	1.0
1062	2	1	24	-9	HGDP-CEPH	Italy_-_Sardinian	Female	1	2	4	4	1	1	2	2	2	1	1	2	1	1	4	4	2
1062	2	1	24	-9	HGDP-CEPH	Italy_-_Sardinian	Female	1	2	4	4	2	2	2	2	2	3	1	2	2	3	4	4	2
								0.5	0.5	0.5	0.5	0.5	0.5	0.5	0.5	0.5	0.5	0.5	0.5	0.5	0.5	0.5	0.5	0.5
1074	2	1	24	-9	HGDP-CEPH	Italy_-_Sardinian	Female	1	2	-9	4	4	2	2	2	2	1	1	2	1	1	4	4	2
1074	2	1	24	-9	HGDP-CEPH	Italy_-_Sardinian	Female	1	4	-9	4	4	3	2	2	3	1	3	2	2	3	4	4	2
								0.5	0.5	0.5	0.5	0.5	0.5	0.5	0.5	0.5	0.5	0.5	0.5	0.5	0.5	0.5	0.5	0.5
665	2	1	24	-9	HGDP-CEPH	Italy_-_Sardinian	Male	1	2	-9	4	4	3	2	2	2	1	1	2	2	1	4	4	2
665	2	1	24	-9	HGDP-CEPH	Italy_-_Sardinian	Male	1	2	-9	4	4	3	2	4	3	3	1	2	-9	-9	-9	-9	-9
								0.5	0.5	0.5	0.5	0.5	0.5	0.5	0.5	0.5	0.5	0.5	0.5	1.0	1.0	1.0	1.0	1.0
1064	2	1	24	-9	HGDP-CEPH	Italy_-_Sardinian	Female	1	2	4	4	2	2	2	2	2	1	1	2	1	1	4	4	2
1064	2	1	24	-9	HGDP-CEPH	Italy_-_Sardinian	Female	3	2	4	4	4	2	2	4	2	3	3	2	2	1	4	4	2
								0.5	0.5	0.5	0.5	0.5	0.5	0.5	0.5	0.5	0.5	0.5	0.5	0.5	0.5	0.5	0.5	0.5
1076	2	1	24	-9	HGDP-CEPH	Italy_-_Sardinian	Male	1	2	-9	4	1	1	2	2	2	1	1	2	1	1	4	4	2
1076	2	1	24	-9	HGDP-CEPH	Italy_-_Sardinian	Male	1	2	-9	4	1	1	2	2	2	1	3	2	-9	-9	-9	-9	-9
								0.5	0.5	0.5	0.5	0.5	0.5	0.5	0.5	0.5	0.5	0.5	0.5	1.0	1.0	1.0	1.0	1.0
670	2	1	24	-9	HGDP-CEPH	Italy_-_Sardinian	Male	1	2	4	4	1	2	2	4	2	1	1	2	1	1	4	4	4
670	2	1	24	-9	HGDP-CEPH	Italy_-_Sardinian	Male	1	2	4	4	1	2	2	4	2	1	3	2	-9	-9	-9	-9	-9
								0.5	0.5	0.5	0.5	0.5	0.5	0.5	0.5	0.5	0.5	0.5	0.5	1.0	1.0	1.0	1.0	1.0
1069	2	1	24	-9	HGDP-CEPH	Italy_-_Sardinian	Male	1	2	4	4	1	2	2	2	2	1	1	2	2	1	4	4	2
1069	2	1	24	-9	HGDP-CEPH	Italy_-_Sardinian	Male	1	2	4	4	4	3	2	4	2	1	3	2	-9	-9	-9	-9	-9
								0.5	0.5	0.5	0.5	0.5	0.5	0.5	0.5	0.5	0.5	0.5	0.5	1.0	1.0	1.0	1.0	1.0
1070	2	1	24	-9	HGDP-CEPH	Italy_-_Sardinian	Female	1	2	3	4	1	2	2	2	2	1	3	2	2	1	2	4	2
1070	2	1	24	-9	HGDP-CEPH	Italy_-_Sardinian	Female	1	2	4	4	4	2	2	4	2	1	3	2	2	3	4	4	2
								0.5	0.5	0.5	0.5	0.5	0.5	0.5	0.5	0.5	0.5	0.5	0.5	0.5	0.5	0.5	0.5	0.5
671	2	1	24	-9	HGDP-CEPH	Italy_-_Sardinian	Male	1	2	4	4	1	1	2	2	2	1	1	2	1	1	4	4	2
671	2	1	24	-9	HGDP-CEPH	Italy_-_Sardinian	Male	1	2	4	4	4	2	4	2	3	1	3	2	-9	-9	-9	-9	-9
								0.5	0.5	0.5	0.5	0.5	0.5	0.5	0.5	0.5	0.5	0.5	0.5	1.0	1.0	1.0	1.0	1.0
1167	2	1	25	-9	HGDP-CEPH	Italy_-_Tuscan	Male	1	2	4	4	1	1	2	2	2	1	3	2	2	1	4	2	2
1167	2	1	25	-9	HGDP-CEPH	Italy_-_Tuscan	Male	1	2	4	4	4	2	2	2	2	1	3	2	-9	-9	-9	-9	-9
								0.5	0.5	0.5	0.5	0.5	0.5	0.5	0.5	0.5	0.5	0.5	0.5	1.0	1.0	1.0	1.0	1.0
1162	2	1	25	-9	HGDP-CEPH	Italy_-_Tuscan	Male	1	2	3	4	2	2	2	2	2	1	3	2	2	1	4	4	2
1162	2	1	25	-9	HGDP-CEPH	Italy_-_Tuscan	Male	1	2	4	4	4	3	2	4	2	1	3	2	-9	-9	-9	-9	-9
								0.5	0.5	0.5	0.5	0.5	0.5	0.5	0.5	0.5	0.5	0.5	0.5	1.0	1.0	1.0	1.0	1.0
1163	2	1	25	-9	HGDP-CEPH	Italy_-_Tuscan	Male	1	2	3	4	1	2	2	2	2	3	1	2	2	1	2	4	2
1163	2	1	25	-9	HGDP-CEPH	Italy_-_Tuscan	Male	1	2	4	4	4	3	2	2	2	3	1	4	-9	-9	-9	-9	-9
								0.5	0.5	0.5	0.5	0.5	0.5	0.5	0.5	0.5	0.5	0.5	0.5	1.0	1.0	1.0	1.0	1.0
1169	2	1	25	-9	HGDP-CEPH	Italy_-_Tuscan	Female	1	2	4	4	1	2	2	2	2	1	1	2	1	1	4	4	2
1169	2	1	25	-9	HGDP-CEPH	Italy_-_Tuscan	Female	1	2	4	4	4	3	4	2	3	3	3	2	1	1	4	4	2
								0.5	0.5	0.5	0.5	0.5	0.5	0.5	0.5	0.5	0.5	0.5	0.5	0.5	0.5	0.5	0.5	0.5
1164	2	1	25	-9	HGDP-CEPH	Italy_-_Tuscan	Male	1	2	3	4	2	2	2	2	2	1	1	2	2	1	4	4	2
1164	2	1	25	-9	HGDP-CEPH	Italy_-_Tuscan	Male	1	2	4	4	4	3	4	2	2	3	3	4	-9	-9	-9	-9	-9
								0.5	0.5	0.5	0.5	0.5	0.5	0.5	0.5	0.5	0.5	0.5	0.5	1.0	1.0	1.0	1.0	1.0
1166	2	1	25	-9	HGDP-CEPH	Italy_-_Tuscan	Male	1	2	3	4	1	2	2	2	2	1	1	2	2	1	4	4	2
1166	2	1	25	-9	HGDP-CEPH	Italy_-_Tuscan	Male	1	2	4	4	2	2	2	2	2	3	3	4	-9	-9	-9	-9	-9
								0.5	0.5	0.5	0.5	0.5	0.5	0.5	0.5	0.5	0.5	0.5	0.5	1.0	1.0	1.0	1.0	1.0
1168	2	1	25	-9	HGDP-CEPH	Italy_-_Tuscan	Female	1	2	4	4	1	1	2	2	2	1	1	2	1	1	4	2	2
1168	2	1	25	-9	HGDP-CEPH	Italy_-_Tuscan	Female	1	2	4	4	4	1	2	2	2	1	3	2	2	1	4	4	4
								0.5	0.5	0.5	0.5	0.5	0.5	0.5	0.5	0.5	0.5	0.5	0.5	0.5	0.5	0.5	0.5	0.5
1161	2	1	25	-9	HGDP-CEPH	Italy_-_Tuscan	Male	1	2	3	4	1	2	2	4	2	3	1	2	1	1	4	4	2
1161	2	1	25	-9	HGDP-CEPH	Italy_-_Tuscan	Male	1	2	4	4	4	2	2	4	2	3	1	2	-9	-9	-9	-9	-9
								0.5	0.5	0.5	0.5	0.5	0.5	0.5	0.5	0.5	0.5	0.5	0.5	1.0	1.0	1.0	1.0	1.0
1172	2	1	26	-9	HGDP-CEPH	Italy_-_from_Bergamo	Female	1	2	3	4	1	2	2	2	2	3	1	2	1	3	4	2	2
1172	2	1	26	-9	HGDP-CEPH	Italy_-_from_Bergamo	Female	3	2	4	4	4	2	2	2	2	3	1	4	1	3	4	4	2
								0.5	0.5	0.5	0.5	0.5	0.5	0.5	0.5	0.5	0.5	0.5	0.5	0.5	0.5	0.5	0.5	0.5
1173	2	1	26	-9	HGDP-CEPH	Italy_-_from_Bergamo	Male	1	2	3	4	1	2	2	2	2	3	1	4	2	1	4	2	2
1173	2	1	26	-9	HGDP-CEPH	Italy_-_from_Bergamo	Male	1	2	4	4	4	2	2	4	2	3	1	4	-9	-9	-9	-9	-9
								0.5	0.5	0.5	0.5	0.5	0.5	0.5	0.5	0.5	0.5	0.5	0.5	1.0	1.0	1.0	1.0	1.0
1147	2	1	26	-9	HGDP-CEPH	Italy_-_from_Bergamo	Male	1	2	3	4	1	2	2	2	2	3	1	4	1	1	4	4	2
1147	2	1	26	-9	HGDP-CEPH	Italy_-_from_Bergamo	Male	1	2	4	4	4	2	2	2	2	3	1	4	-9	-9	-9	-9	-9
								0.5	0.5	0.5	0.5	0.5	0.5	0.5	0.5	0.5	0.5	0.5	0.5	1.0	1.0	1.0	1.0	1.0
1174	2	1	26	-9	HGDP-CEPH	Italy_-_from_Bergamo	Male	1	2	3	2	1	2	2	2	2	1	1	2	1	1	4	4	4
1174	2	1	26	-9	HGDP-CEPH	Italy_-_from_Bergamo	Male	1	2	4	4	4	2	4	2	2	3	1	4	-9	-9	-9	-9	-9
								0.5	0.5	0.5	0.5	0.5	0.5	0.5	0.5	0.5	0.5	0.5	0.5	1.0	1.0	1.0	1.0	1.0
1156	2	1	26	-9	HGDP-CEPH	Italy_-_from_Bergamo	Female	1	2	4	4	1	2	2	2	2	1	1	2	1	1	4	4	2
1156	2	1	26	-9	HGDP-CEPH	Italy_-_from_Bergamo	Female	1	2	4	4	1	2	2	2	2	3	3	2	2	1	4	4	2
								0.5	0.5	0.5	0.5	0.5	0.5	0.5	0.5	0.5	0.5	0.5	0.5	0.5	0.5	0.5	0.5	0.5
1152	2	1	26	-9	HGDP-CEPH	Italy_-_from_Bergamo	Male	1	2	4	4	1	2	2	2	2	1	3	2	1	1	4	4	2
1152	2	1	26	-9	HGDP-CEPH	Italy_-_from_Bergamo	Male	1	4	4	4	1	2	2	2	2	1	3	2	-9	-9	-9	-9	-9
								0.5	0.5	0.5	0.5	0.5	0.5	0.5	0.5	0.5	0.5	0.5	0.5	1.0	1.0	1.0	1.0	1.0
1153	2	1	26	-9	HGDP-CEPH	Italy_-_from_Bergamo	Male	1	2	4	4	1	2	2	2	2	1	1	2	1	1	4	2	2
1153	2	1	26	-9	HGDP-CEPH	Italy_-_from_Bergamo	Male	1	2	4	4	1	2	2	4	2	3	3	2	-9	-9	-9	-9	-9
								0.5	0.5	0.5	0.5	0.5	0.5	0.5	0.5	0.5	0.5	0.5	0.5	1.0	1.0	1.0	1.0	1.0
1171	2	1	26	-9	HGDP-CEPH	Italy_-_from_Bergamo	Female	1	2	3	4	1	2	2	2	2	1	1	2	1	1	4	4	2
1171	2	1	26	-9	HGDP-CEPH	Italy_-_from_Bergamo	Female	1	2	4	4	4	2	2	2	2	3	1	2	1	1	4	4	2
								0.5	0.5	0.5	0.5	0.5	0.5	0.5	0.5	0.5	0.5	0.5	0.5	0.5	0.5	0.5	0.5	0.5
1154	2	1	26	-9	HGDP-CEPH	Italy_-_from_Bergamo	Male	1	2	3	4	1	2	2	2	2	3	1	2	2	1	4	4	2
1154	2	1	26	-9	HGDP-CEPH	Italy_-_from_Bergamo	Male	1	2	4	4	4	2	4	4	2	3	1	2	-9	-9	-9	-9	-9
								0.5	0.5	0.5	0.5	0.5	0.5	0.5	0.5	0.5	0.5	0.5	0.5	1.0	1.0	1.0	1.0	1.0
1155	2	1	26	-9	HGDP-CEPH	Italy_-_from_Bergamo	Male	1	2	3	4	1	2	2	2	2	1	1	2	2	1	4	4	2
1155	2	1	26	-9	HGDP-CEPH	Italy_-_from_Bergamo	Male	1	2	4	4	1	3	2	4	2	3	3	2	-9	-9	-9	-9	-9
								0.5	0.5	0.5	0.5	0.5	0.5	0.5	0.5	0.5	0.5	0.5	0.5	1.0	1.0	1.0	1.0	1.0
1157	2	1	26	-9	HGDP-CEPH	Italy_-_from_Bergamo	Female	1	2	4	4	1	2	4	2	2	3	1	2	1	1	4	4	2
1157	2	1	26	-9	HGDP-CEPH	Italy_-_from_Bergamo	Female	1	2	4	4	1	3	4	4	2	3	1	2	2	1	4	4	2
								0.5	0.5	0.5	0.5	0.5	0.5	0.5	0.5	0.5	0.5	0.5	0.5	0.5	0.5	0.5	0.5	0.5
1177	2	1	26	-9	HGDP-CEPH	Italy_-_from_Bergamo	Female	1	2	4	4	4	2	2	2	2	1	1	2	1	1	2	4	2
1177	2	1	26	-9	HGDP-CEPH	Italy_-_from_Bergamo	Female	1	2	4	4	4	3	2	4	3	3	3	2	1	1	4	4	2
								0.5	0.5	0.5	0.5	0.5	0.5	0.5	0.5	0.5	0.5	0.5	0.5	0.5	0.5	0.5	0.5	0.5
1151	2	1	26	-9	HGDP-CEPH	Italy_-_from_Bergamo	Male	1	2	3	4	1	1	2	2	2	3	1	2	1	3	4	4	2
1151	2	1	26	-9	HGDP-CEPH	Italy_-_from_Bergamo	Male	3	2	4	4	4	1	2	2	2	3	1	4	-9	-9	-9	-9	-9
								0.5	0.5	0.5	0.5	0.5	0.5	0.5	0.5	0.5	0.5	0.5	0.5	1.0	1.0	1.0	1.0	1.0
794	2	1	27	-9	HGDP-CEPH	Orkney_Islands_-_Orcadian	Female	1	2	4	4	1	1	2	2	2	3	1	2	1	1	4	2	2
794	2	1	27	-9	HGDP-CEPH	Orkney_Islands_-_Orcadian	Female	1	2	4	4	4	3	2	2	2	3	1	4	1	1	4	4	2
								0.5	0.5	0.5	0.5	0.5	0.5	0.5	0.5	0.5	0.5	0.5	0.5	0.5	0.5	0.5	0.5	0.5
806	2	1	27	-9	HGDP-CEPH	Orkney_Islands_-_Orcadian	Female	1	2	3	4	1	2	2	2	2	3	1	4	1	1	4	4	2
806	2	1	27	-9	HGDP-CEPH	Orkney_Islands_-_Orcadian	Female	3	2	4	4	1	2	2	2	2	3	1	4	1	1	4	4	2
								0.5	0.5	0.5	0.5	0.5	0.5	0.5	0.5	0.5	0.5	0.5	0.5	0.5	0.5	0.5	0.5	0.5
795	2	1	27	-9	HGDP-CEPH	Orkney_Islands_-_Orcadian	Male	1	2	3	4	1	2	2	2	2	1	1	2	1	1	2	4	2
795	2	1	27	-9	HGDP-CEPH	Orkney_Islands_-_Orcadian	Male	1	2	4	4	4	2	2	2	2	3	3	2	-9	-9	-9	-9	-9
								0.5	0.5	0.5	0.5	0.5	0.5	0.5	0.5	0.5	0.5	0.5	0.5	1.0	1.0	1.0	1.0	1.0
807	2	1	27	-9	HGDP-CEPH	Orkney_Islands_-_Orcadian	Male	1	2	3	4	1	2	2	2	2	1	1	2	1	1	4	4	2
807	2	1	27	-9	HGDP-CEPH	Orkney_Islands_-_Orcadian	Male	1	2	4	4	1	3	4	2	3	3	1	2	-9	-9	-9	-9	-9
								0.5	0.5	0.5	0.5	0.5	0.5	0.5	0.5	0.5	0.5	0.5	0.5	1.0	1.0	1.0	1.0	1.0
796	2	1	27	-9	HGDP-CEPH	Orkney_Islands_-_Orcadian	Female	1	2	3	4	1	2	2	2	2	1	3	2	1	1	4	4	2
796	2	1	27	-9	HGDP-CEPH	Orkney_Islands_-_Orcadian	Female	1	2	4	4	1	3	4	2	2	1	3	2	2	3	4	4	2
								0.5	0.5	0.5	0.5	0.5	0.5	0.5	0.5	0.5	0.5	0.5	0.5	0.5	0.5	0.5	0.5	0.5
808	2	1	27	-9	HGDP-CEPH	Orkney_Islands_-_Orcadian	Male	1	2	3	4	1	2	4	2	2	3	1	2	1	1	4	2	4
808	2	1	27	-9	HGDP-CEPH	Orkney_Islands_-_Orcadian	Male	1	2	4	4	1	3	4	2	2	3	1	4	-9	-9	-9	-9	-9
								0.5	0.5	0.5	0.5	0.5	0.5	0.5	0.5	0.5	0.5	0.5	0.5	1.0	1.0	1.0	1.0	1.0
803	2	1	27	-9	HGDP-CEPH	Orkney_Islands_-_Orcadian	Male	1	2	3	4	1	2	2	2	2	1	1	2	1	1	2	2	2
803	2	1	27	-9	HGDP-CEPH	Orkney_Islands_-_Orcadian	Male	1	2	4	4	4	2	4	2	2	3	3	2	-9	-9	-9	-9	-9
								0.5	0.5	0.5	0.5	0.5	0.5	0.5	0.5	0.5	0.5	0.5	0.5	1.0	1.0	1.0	1.0	1.0
799	2	1	27	-9	HGDP-CEPH	Orkney_Islands_-_Orcadian	Female	1	2	4	4	1	2	2	2	2	1	1	2	1	1	2	4	2
799	2	1	27	-9	HGDP-CEPH	Orkney_Islands_-_Orcadian	Female	1	2	4	4	1	2	4	4	2	3	3	4	1	1	4	4	2
								0.5	0.5	0.5	0.5	0.5	0.5	0.5	0.5	0.5	0.5	0.5	0.5	0.5	0.5	0.5	0.5	0.5
800	2	1	27	-9	HGDP-CEPH	Orkney_Islands_-_Orcadian	Female	1	2	4	4	1	2	2	2	2	1	1	2	1	1	4	4	2
800	2	1	27	-9	HGDP-CEPH	Orkney_Islands_-_Orcadian	Female	1	2	4	4	1	2	4	2	2	3	3	4	1	1	4	4	2
								0.5	0.5	0.5	0.5	0.5	0.5	0.5	0.5	0.5	0.5	0.5	0.5	0.5	0.5	0.5	0.5	0.5
805	2	1	27	-9	HGDP-CEPH	Orkney_Islands_-_Orcadian	Female	1	2	3	4	1	2	2	2	2	1	1	2	1	1	4	4	2
805	2	1	27	-9	HGDP-CEPH	Orkney_Islands_-_Orcadian	Female	1	2	4	4	1	2	4	2	2	3	1	4	1	3	4	4	2
								0.5	0.5	0.5	0.5	0.5	0.5	0.5	0.5	0.5	0.5	0.5	0.5	0.5	0.5	0.5	0.5	0.5
802	2	1	27	-9	HGDP-CEPH	Orkney_Islands_-_Orcadian	Female	1	2	3	4	1	2	2	2	2	1	1	2	1	1	4	4	2
802	2	1	27	-9	HGDP-CEPH	Orkney_Islands_-_Orcadian	Female	1	2	4	4	1	3	4	2	2	3	3	4	1	3	4	4	2
								0.5	0.5	0.5	0.5	0.5	0.5	0.5	0.5	0.5	0.5	0.5	0.5	0.5	0.5	0.5	0.5	0.5
804	2	1	27	-9	HGDP-CEPH	Orkney_Islands_-_Orcadian	Male	1	2	3	4	1	2	2	2	2	3	1	2	2	1	4	2	4
804	2	1	27	-9	HGDP-CEPH	Orkney_Islands_-_Orcadian	Male	1	2	4	4	1	2	2	2	2	3	1	4	-9	-9	-9	-9	-9
								0.5	0.5	0.5	0.5	0.5	0.5	0.5	0.5	0.5	0.5	0.5	0.5	1.0	1.0	1.0	1.0	1.0
797	2	1	27	-9	HGDP-CEPH	Orkney_Islands_-_Orcadian	Female	1	2	3	4	1	2	2	2	2	3	1	4	1	1	2	4	2
797	2	1	27	-9	HGDP-CEPH	Orkney_Islands_-_Orcadian	Female	3	2	4	4	1	2	4	2	2	3	1	4	1	1	4	4	2
								0.5	0.5	0.5	0.5	0.5	0.5	0.5	0.5	0.5	0.5	0.5	0.5	0.5	0.5	0.5	0.5	0.5
810	2	1	27	-9	HGDP-CEPH	Orkney_Islands_-_Orcadian	Male	1	2	-9	4	1	2	2	2	2	1	1	2	1	1	2	4	2
810	2	1	27	-9	HGDP-CEPH	Orkney_Islands_-_Orcadian	Male	3	2	-9	4	1	2	2	2	2	3	1	4	-9	-9	-9	-9	-9
								0.5	0.5	0.5	0.5	0.5	0.5	0.5	0.5	0.5	0.5	0.5	0.5	1.0	1.0	1.0	1.0	1.0
798	2	1	27	-9	HGDP-CEPH	Orkney_Islands_-_Orcadian	Male	1	2	3	4	1	2	2	2	2	3	1	2	2	1	4	4	2
798	2	1	27	-9	HGDP-CEPH	Orkney_Islands_-_Orcadian	Male	1	2	4	4	1	2	4	2	2	3	1	2	-9	-9	-9	-9	-9
								0.5	0.5	0.5	0.5	0.5	0.5	0.5	0.5	0.5	0.5	0.5	0.5	1.0	1.0	1.0	1.0	1.0
1385	2	1	28	-9	HGDP-CEPH	Russia_(Caucasus)_-_Adygei	Male	1	2	3	4	1	2	2	2	3	1	3	2	1	1	4	2	2
1385	2	1	28	-9	HGDP-CEPH	Russia_(Caucasus)_-_Adygei	Male	1	4	4	4	4	2	2	4	3	1	3	2	-9	-9	-9	-9	-9
								0.5	0.5	0.5	0.5	0.5	0.5	0.5	0.5	0.5	0.5	0.5	0.5	1.0	1.0	1.0	1.0	1.0
1388	2	1	28	-9	HGDP-CEPH	Russia_(Caucasus)_-_Adygei	Female	1	2	4	4	1	1	2	2	2	1	1	2	1	1	2	2	2
1388	2	1	28	-9	HGDP-CEPH	Russia_(Caucasus)_-_Adygei	Female	1	2	4	4	4	2	4	4	3	3	1	2	2	1	4	4	4
								0.5	0.5	0.5	0.5	0.5	0.5	0.5	0.5	0.5	0.5	0.5	0.5	0.5	0.5	0.5	0.5	0.5
1381	2	1	28	-9	HGDP-CEPH	Russia_(Caucasus)_-_Adygei	Female	1	2	4	4	1	2	2	2	3	1	3	2	1	1	4	4	2
1381	2	1	28	-9	HGDP-CEPH	Russia_(Caucasus)_-_Adygei	Female	1	2	4	4	4	2	2	2	3	1	3	2	1	1	4	4	2
								0.5	0.5	0.5	0.5	0.5	0.5	0.5	0.5	0.5	0.5	0.5	0.5	0.5	0.5	0.5	0.5	0.5
1382	2	1	28	-9	HGDP-CEPH	Russia_(Caucasus)_-_Adygei	Female	1	2	3	4	1	2	2	2	2	1	3	2	1	1	4	4	2
1382	2	1	28	-9	HGDP-CEPH	Russia_(Caucasus)_-_Adygei	Female	1	2	4	4	1	3	2	2	2	1	3	2	2	1	4	4	2
								0.5	0.5	0.5	0.5	0.5	0.5	0.5	0.5	0.5	0.5	0.5	0.5	0.5	0.5	0.5	0.5	0.5
1383	2	1	28	-9	HGDP-CEPH	Russia_(Caucasus)_-_Adygei	Male	1	2	3	4	1	2	2	2	2	1	1	2	2	1	4	4	2
1383	2	1	28	-9	HGDP-CEPH	Russia_(Caucasus)_-_Adygei	Male	1	2	4	4	1	3	4	2	3	3	3	2	-9	-9	-9	-9	-9
								0.5	0.5	0.5	0.5	0.5	0.5	0.5	0.5	0.5	0.5	0.5	0.5	1.0	1.0	1.0	1.0	1.0
1387	2	1	28	-9	HGDP-CEPH	Russia_(Caucasus)_-_Adygei	Female	1	2	3	4	1	2	2	4	3	1	3	2	1	1	4	4	2
1387	2	1	28	-9	HGDP-CEPH	Russia_(Caucasus)_-_Adygei	Female	1	2	4	4	1	2	2	4	3	1	3	2	1	1	4	4	2
								0.5	0.5	0.5	0.5	0.5	0.5	0.5	0.5	0.5	0.5	0.5	0.5	0.5	0.5	0.5	0.5	0.5
1384	2	1	28	-9	HGDP-CEPH	Russia_(Caucasus)_-_Adygei	Female	1	2	3	4	1	1	2	2	2	1	1	2	2	1	4	4	2
1384	2	1	28	-9	HGDP-CEPH	Russia_(Caucasus)_-_Adygei	Female	1	2	3	4	1	2	2	2	2	3	3	2	2	1	4	4	4
								0.5	0.5	0.5	0.5	0.5	0.5	0.5	0.5	0.5	0.5	0.5	0.5	0.5	0.5	0.5	0.5	0.5
1386	2	1	28	-9	HGDP-CEPH	Russia_(Caucasus)_-_Adygei	Female	1	2	3	4	1	2	2	2	2	1	1	2	1	1	2	4	2
1386	2	1	28	-9	HGDP-CEPH	Russia_(Caucasus)_-_Adygei	Female	1	2	3	4	1	2	4	4	3	1	1	2	1	1	4	4	4
								0.5	0.5	0.5	0.5	0.5	0.5	0.5	0.5	0.5	0.5	0.5	0.5	0.5	0.5	0.5	0.5	0.5
1396	2	1	28	-9	HGDP-CEPH	Russia_(Caucasus)_-_Adygei	Male	1	2	-9	4	1	2	2	-9	2	1	1	2	1	1	4	2	2
1396	2	1	28	-9	HGDP-CEPH	Russia_(Caucasus)_-_Adygei	Male	1	2	-9	4	1	3	2	-9	3	3	3	4	-9	-9	-9	-9	-9
								0.5	0.5	0.5	0.5	0.5	0.5	0.5	0.5	0.5	0.5	0.5	0.5	1.0	1.0	1.0	1.0	1.0
1397	2	1	28	-9	HGDP-CEPH	Russia_(Caucasus)_-_Adygei	Male	1	2	4	4	1	2	2	2	2	1	1	2	1	1	4	4	2
1397	2	1	28	-9	HGDP-CEPH	Russia_(Caucasus)_-_Adygei	Male	1	4	4	4	1	3	2	2	3	3	3	2	-9	-9	-9	-9	-9
								0.5	0.5	0.5	0.5	0.5	0.5	0.5	0.5	0.5	0.5	0.5	0.5	1.0	1.0	1.0	1.0	1.0
1399	2	1	28	-9	HGDP-CEPH	Russia_(Caucasus)_-_Adygei	Female	1	2	4	4	1	2	2	2	2	1	1	2	1	1	2	2	2
1399	2	1	28	-9	HGDP-CEPH	Russia_(Caucasus)_-_Adygei	Female	1	2	4	4	1	2	2	2	2	1	3	2	2	1	4	4	2
								0.5	0.5	0.5	0.5	0.5	0.5	0.5	0.5	0.5	0.5	0.5	0.5	0.5	0.5	0.5	0.5	0.5
1400	2	1	28	-9	HGDP-CEPH	Russia_(Caucasus)_-_Adygei	Female	1	2	3	4	1	1	2	2	2	3	1	2	1	1	2	2	2
1400	2	1	28	-9	HGDP-CEPH	Russia_(Caucasus)_-_Adygei	Female	1	2	4	4	1	2	2	4	3	3	1	4	1	1	4	4	2
								0.5	0.5	0.5	0.5	0.5	0.5	0.5	0.5	0.5	0.5	0.5	0.5	0.5	0.5	0.5	0.5	0.5
1401	2	1	28	-9	HGDP-CEPH	Russia_(Caucasus)_-_Adygei	Female	1	2	3	4	2	2	2	2	2	1	1	2	1	1	2	4	2
1401	2	1	28	-9	HGDP-CEPH	Russia_(Caucasus)_-_Adygei	Female	1	2	4	4	4	3	4	2	3	3	3	2	1	1	2	4	2
								0.5	0.5	0.5	0.5	0.5	0.5	0.5	0.5	0.5	0.5	0.5	0.5	0.5	0.5	0.5	0.5	0.5
1402	2	1	28	-9	HGDP-CEPH	Russia_(Caucasus)_-_Adygei	Male	1	2	3	4	4	1	2	2	2	1	3	2	2	1	2	4	2
1402	2	1	28	-9	HGDP-CEPH	Russia_(Caucasus)_-_Adygei	Male	1	2	4	4	4	2	2	2	2	1	3	2	-9	-9	-9	-9	-9
								0.5	0.5	0.5	0.5	0.5	0.5	0.5	0.5	0.5	0.5	0.5	0.5	1.0	1.0	1.0	1.0	1.0
1398	2	1	28	-9	HGDP-CEPH	Russia_(Caucasus)_-_Adygei	Female	1	2	3	4	1	1	2	2	2	1	1	2	1	1	4	2	2
1398	2	1	28	-9	HGDP-CEPH	Russia_(Caucasus)_-_Adygei	Female	1	2	3	4	4	2	2	2	2	3	3	2	1	1	4	4	4
								0.5	0.5	0.5	0.5	0.5	0.5	0.5	0.5	0.5	0.5	0.5	0.5	0.5	0.5	0.5	0.5	0.5
1403	2	1	28	-9	HGDP-CEPH	Russia_(Caucasus)_-_Adygei	Male	1	2	3	4	1	1	2	4	2	1	1	2	2	1	4	4	2
1403	2	1	28	-9	HGDP-CEPH	Russia_(Caucasus)_-_Adygei	Male	1	2	4	4	4	2	2	4	2	3	1	2	-9	-9	-9	-9	-9
								0.5	0.5	0.5	0.5	0.5	0.5	0.5	0.5	0.5	0.5	0.5	0.5	1.0	1.0	1.0	1.0	1.0
1404	2	1	28	-9	HGDP-CEPH	Russia_(Caucasus)_-_Adygei	Male	1	2	4	4	1	1	2	2	2	1	1	2	1	3	2	4	2
1404	2	1	28	-9	HGDP-CEPH	Russia_(Caucasus)_-_Adygei	Male	1	2	4	4	2	2	2	2	2	3	3	2	-9	-9	-9	-9	-9
								0.5	0.5	0.5	0.5	0.5	0.5	0.5	0.5	0.5	0.5	0.5	0.5	1.0	1.0	1.0	1.0	1.0
880	2	1	29	-9	HGDP-CEPH	Russia_-_Russian	Male	1	2	4	4	1	3	2	2	2	3	1	4	1	1	4	4	2
880	2	1	29	-9	HGDP-CEPH	Russia_-_Russian	Male	1	2	4	4	1	3	2	2	2	3	1	4	-9	-9	-9	-9	-9
								0.5	0.5	0.5	0.5	0.5	0.5	0.5	0.5	0.5	0.5	0.5	0.5	1.0	1.0	1.0	1.0	1.0
892	2	1	29	-9	HGDP-CEPH	Russia_-_Russian	Male	1	2	3	4	1	1	2	2	2	1	1	2	1	1	4	4	2
892	2	1	29	-9	HGDP-CEPH	Russia_-_Russian	Male	1	2	4	4	1	2	2	2	3	3	1	4	-9	-9	-9	-9	-9
								0.5	0.5	0.5	0.5	0.5	0.5	0.5	0.5	0.5	0.5	0.5	0.5	1.0	1.0	1.0	1.0	1.0
879	2	1	29	-9	HGDP-CEPH	Russia_-_Russian	Male	1	2	4	4	1	1	2	2	2	3	1	2	1	1	4	2	4
879	2	1	29	-9	HGDP-CEPH	Russia_-_Russian	Male	1	2	4	4	2	3	2	4	2	3	1	4	-9	-9	-9	-9	-9
								0.5	0.5	0.5	0.5	0.5	0.5	0.5	0.5	0.5	0.5	0.5	0.5	1.0	1.0	1.0	1.0	1.0
891	2	1	29	-9	HGDP-CEPH	Russia_-_Russian	Male	1	2	4	4	1	1	2	2	2	3	1	2	1	1	4	4	2
891	2	1	29	-9	HGDP-CEPH	Russia_-_Russian	Male	1	2	4	4	4	2	2	2	2	3	1	4	-9	-9	-9	-9	-9
								0.5	0.5	0.5	0.5	0.5	0.5	0.5	0.5	0.5	0.5	0.5	0.5	1.0	1.0	1.0	1.0	1.0
903	2	1	29	-9	HGDP-CEPH	Russia_-_Russian	Female	1	2	4	4	1	3	2	2	2	1	1	2	1	1	2	2	2
903	2	1	29	-9	HGDP-CEPH	Russia_-_Russian	Female	1	2	4	4	1	3	2	4	2	3	3	4	1	1	4	4	4
								0.5	0.5	0.5	0.5	0.5	0.5	0.5	0.5	0.5	0.5	0.5	0.5	0.5	0.5	0.5	0.5	0.5
890	2	1	29	-9	HGDP-CEPH	Russia_-_Russian	Male	1	2	4	4	1	1	2	2	2	3	1	2	2	3	4	4	2
890	2	1	29	-9	HGDP-CEPH	Russia_-_Russian	Male	1	2	4	4	1	2	2	2	2	3	1	4	-9	-9	-9	-9	-9
								0.5	0.5	0.5	0.5	0.5	0.5	0.5	0.5	0.5	0.5	0.5	0.5	1.0	1.0	1.0	1.0	1.0
902	2	1	29	-9	HGDP-CEPH	Russia_-_Russian	Female	1	2	4	4	1	2	2	2	2	1	1	2	1	1	4	4	2
902	2	1	29	-9	HGDP-CEPH	Russia_-_Russian	Female	1	2	4	4	4	3	2	4	2	3	3	2	2	1	4	4	2
								0.5	0.5	0.5	0.5	0.5	0.5	0.5	0.5	0.5	0.5	0.5	0.5	0.5	0.5	0.5	0.5	0.5
881	2	1	29	-9	HGDP-CEPH	Russia_-_Russian	Female	1	2	4	4	2	2	2	2	2	1	1	2	1	1	4	2	2
881	2	1	29	-9	HGDP-CEPH	Russia_-_Russian	Female	3	2	4	4	4	3	4	2	2	3	3	4	2	1	4	4	2
								0.5	0.5	0.5	0.5	0.5	0.5	0.5	0.5	0.5	0.5	0.5	0.5	0.5	0.5	0.5	0.5	0.5
893	2	1	29	-9	HGDP-CEPH	Russia_-_Russian	Male	1	2	4	4	1	2	2	2	2	3	1	4	1	1	4	4	2
893	2	1	29	-9	HGDP-CEPH	Russia_-_Russian	Male	1	2	4	4	1	2	2	4	2	3	1	4	-9	-9	-9	-9	-9
								0.5	0.5	0.5	0.5	0.5	0.5	0.5	0.5	0.5	0.5	0.5	0.5	1.0	1.0	1.0	1.0	1.0
882	2	1	29	-9	HGDP-CEPH	Russia_-_Russian	Male	1	2	3	4	1	1	2	2	2	3	1	4	1	1	4	4	2
882	2	1	29	-9	HGDP-CEPH	Russia_-_Russian	Male	1	2	4	4	1	2	4	2	2	3	1	4	-9	-9	-9	-9	-9
								0.5	0.5	0.5	0.5	0.5	0.5	0.5	0.5	0.5	0.5	0.5	0.5	1.0	1.0	1.0	1.0	1.0
894	2	1	29	-9	HGDP-CEPH	Russia_-_Russian	Male	1	2	4	4	1	2	2	2	2	3	1	2	2	1	4	4	2
894	2	1	29	-9	HGDP-CEPH	Russia_-_Russian	Male	1	2	4	4	1	3	2	2	2	3	1	2	-9	-9	-9	-9	-9
								0.5	0.5	0.5	0.5	0.5	0.5	0.5	0.5	0.5	0.5	0.5	0.5	1.0	1.0	1.0	1.0	1.0
884	2	1	29	-9	HGDP-CEPH	Russia_-_Russian	Female	1	2	3	4	1	1	2	2	2	3	1	2	1	1	4	4	2
884	2	1	29	-9	HGDP-CEPH	Russia_-_Russian	Female	1	2	3	4	1	2	4	4	3	3	1	4	1	1	4	4	4
								0.5	0.5	0.5	0.5	0.5	0.5	0.5	0.5	0.5	0.5	0.5	0.5	0.5	0.5	0.5	0.5	0.5
896	2	1	29	-9	HGDP-CEPH	Russia_-_Russian	Male	1	2	4	4	4	2	2	2	2	1	1	2	1	3	4	4	2
896	2	1	29	-9	HGDP-CEPH	Russia_-_Russian	Male	1	2	4	4	4	3	4	2	2	3	3	4	-9	-9	-9	-9	-9
								0.5	0.5	0.5	0.5	0.5	0.5	0.5	0.5	0.5	0.5	0.5	0.5	1.0	1.0	1.0	1.0	1.0
885	2	1	29	-9	HGDP-CEPH	Russia_-_Russian	Female	1	2	4	4	1	2	2	2	2	3	1	4	1	1	4	4	2
885	2	1	29	-9	HGDP-CEPH	Russia_-_Russian	Female	1	2	4	4	1	3	4	2	2	3	1	4	2	3	4	4	2
								0.5	0.5	0.5	0.5	0.5	0.5	0.5	0.5	0.5	0.5	0.5	0.5	0.5	0.5	0.5	0.5	0.5
897	2	1	29	-9	HGDP-CEPH	Russia_-_Russian	Male	1	2	4	4	1	2	2	2	2	1	1	2	1	1	4	4	2
897	2	1	29	-9	HGDP-CEPH	Russia_-_Russian	Male	1	2	4	4	4	3	2	2	3	3	1	4	-9	-9	-9	-9	-9
								0.5	0.5	0.5	0.5	0.5	0.5	0.5	0.5	0.5	0.5	0.5	0.5	1.0	1.0	1.0	1.0	1.0
886	2	1	29	-9	HGDP-CEPH	Russia_-_Russian	Male	1	2	3	4	1	1	4	2	2	1	1	2	2	1	4	4	2
886	2	1	29	-9	HGDP-CEPH	Russia_-_Russian	Male	1	2	4	4	1	2	4	4	2	1	1	2	-9	-9	-9	-9	-9
								0.5	0.5	0.5	0.5	0.5	0.5	0.5	0.5	0.5	0.5	0.5	0.5	1.0	1.0	1.0	1.0	1.0
898	2	1	29	-9	HGDP-CEPH	Russia_-_Russian	Female	1	2	3	4	1	2	2	2	2	3	1	4	1	1	2	4	2
898	2	1	29	-9	HGDP-CEPH	Russia_-_Russian	Female	1	2	4	4	1	3	4	2	2	3	1	4	1	1	4	4	2
								0.5	0.5	0.5	0.5	0.5	0.5	0.5	0.5	0.5	0.5	0.5	0.5	0.5	0.5	0.5	0.5	0.5
887	2	1	29	-9	HGDP-CEPH	Russia_-_Russian	Male	1	2	3	4	1	2	2	2	2	3	1	2	1	3	4	2	4
887	2	1	29	-9	HGDP-CEPH	Russia_-_Russian	Male	3	2	4	4	1	2	4	2	2	3	1	2	-9	-9	-9	-9	-9
								0.5	0.5	0.5	0.5	0.5	0.5	0.5	0.5	0.5	0.5	0.5	0.5	1.0	1.0	1.0	1.0	1.0
899	2	1	29	-9	HGDP-CEPH	Russia_-_Russian	Female	1	2	4	4	1	1	2	2	2	3	1	2	1	1	2	2	2
899	2	1	29	-9	HGDP-CEPH	Russia_-_Russian	Female	1	2	4	4	2	2	4	4	2	3	1	2	2	1	4	2	4
								0.5	0.5	0.5	0.5	0.5	0.5	0.5	0.5	0.5	0.5	0.5	0.5	0.5	0.5	0.5	0.5	0.5
883	2	1	29	-9	HGDP-CEPH	Russia_-_Russian	Male	1	2	4	4	2	2	2	2	2	3	1	2	1	3	2	4	2
883	2	1	29	-9	HGDP-CEPH	Russia_-_Russian	Male	1	2	4	4	4	2	2	2	2	3	1	4	-9	-9	-9	-9	-9
								0.5	0.5	0.5	0.5	0.5	0.5	0.5	0.5	0.5	0.5	0.5	0.5	1.0	1.0	1.0	1.0	1.0
895	2	1	29	-9	HGDP-CEPH	Russia_-_Russian	Male	1	2	4	4	1	2	4	2	2	3	1	2	2	3	4	2	2
895	2	1	29	-9	HGDP-CEPH	Russia_-_Russian	Male	1	2	4	4	1	3	4	4	2	3	1	2	-9	-9	-9	-9	-9
								0.5	0.5	0.5	0.5	0.5	0.5	0.5	0.5	0.5	0.5	0.5	0.5	1.0	1.0	1.0	1.0	1.0
888	2	1	29	-9	HGDP-CEPH	Russia_-_Russian	Male	1	2	4	4	1	1	2	2	2	3	1	2	1	1	4	4	2
888	2	1	29	-9	HGDP-CEPH	Russia_-_Russian	Male	1	2	4	4	2	2	2	4	2	3	1	4	-9	-9	-9	-9	-9
								0.5	0.5	0.5	0.5	0.5	0.5	0.5	0.5	0.5	0.5	0.5	0.5	1.0	1.0	1.0	1.0	1.0
900	2	1	29	-9	HGDP-CEPH	Russia_-_Russian	Male	1	2	3	4	1	1	2	2	2	3	1	2	2	1	4	4	2
900	2	1	29	-9	HGDP-CEPH	Russia_-_Russian	Male	3	2	3	4	1	2	2	2	2	3	1	2	-9	-9	-9	-9	-9
								0.5	0.5	0.5	0.5	0.5	0.5	0.5	0.5	0.5	0.5	0.5	0.5	1.0	1.0	1.0	1.0	1.0
901	2	1	29	-9	HGDP-CEPH	Russia_-_Russian	Female	1	2	3	4	1	1	2	2	2	1	1	2	1	1	4	4	2
901	2	1	29	-9	HGDP-CEPH	Russia_-_Russian	Female	1	2	4	4	1	2	4	2	2	3	3	4	1	1	4	4	2
								0.5	0.5	0.5	0.5	0.5	0.5	0.5	0.5	0.5	0.5	0.5	0.5	0.5	0.5	0.5	0.5	0.5
889	2	1	29	-9	HGDP-CEPH	Russia_-_Russian	Female	1	2	4	4	1	2	4	2	2	3	1	2	1	1	2	2	2
889	2	1	29	-9	HGDP-CEPH	Russia_-_Russian	Female	1	2	4	4	1	3	4	2	2	3	1	4	2	1	4	4	2
								0.5	0.5	0.5	0.5	0.5	0.5	0.5	0.5	0.5	0.5	0.5	0.5	0.5	0.5	0.5	0.5	0.5
1308	3	1	8	-9	HGDP-CEPH	China_-_Dai	Male	1	2	3	4	1	2	4	4	3	1	3	2	1	1	4	4	4
1308	3	1	8	-9	HGDP-CEPH	China_-_Dai	Male	3	2	4	4	4	3	4	4	3	1	3	2	-9	-9	-9	-9	-9
								0.5	0.5	0.5	0.5	0.5	0.5	0.5	0.5	0.5	0.5	0.5	0.5	1.0	1.0	1.0	1.0	1.0
1310	3	1	8	-9	HGDP-CEPH	China_-_Dai	Male	3	2	4	4	2	3	2	4	3	1	1	2	1	1	4	4	4
1310	3	1	8	-9	HGDP-CEPH	China_-_Dai	Male	3	2	4	4	4	3	2	4	3	1	3	2	-9	-9	-9	-9	-9
								0.5	0.5	0.5	0.5	0.5	0.5	0.5	0.5	0.5	0.5	0.5	0.5	1.0	1.0	1.0	1.0	1.0
1311	3	1	8	-9	HGDP-CEPH	China_-_Dai	Male	3	2	4	4	1	1	2	4	3	1	3	2	1	1	4	2	4
1311	3	1	8	-9	HGDP-CEPH	China_-_Dai	Male	3	2	4	4	1	3	4	4	3	1	3	2	-9	-9	-9	-9	-9
								0.5	0.5	0.5	0.5	0.5	0.5	0.5	0.5	0.5	0.5	0.5	0.5	1.0	1.0	1.0	1.0	1.0
1307	3	1	8	-9	HGDP-CEPH	China_-_Dai	Male	3	2	3	4	4	3	2	4	3	1	3	2	1	1	4	2	4
1307	3	1	8	-9	HGDP-CEPH	China_-_Dai	Male	3	2	4	4	4	3	4	4	3	1	3	2	-9	-9	-9	-9	-9
								0.5	0.5	0.5	0.5	0.5	0.5	0.5	0.5	0.5	0.5	0.5	0.5	1.0	1.0	1.0	1.0	1.0
1309	3	1	8	-9	HGDP-CEPH	China_-_Dai	Male	1	2	3	4	1	2	2	2	3	1	1	2	1	1	4	2	2
1309	3	1	8	-9	HGDP-CEPH	China_-_Dai	Male	3	4	4	4	4	3	4	2	3	1	1	2	-9	-9	-9	-9	-9
								0.5	0.5	0.5	0.5	0.5	0.5	0.5	0.5	0.5	0.5	0.5	0.5	1.0	1.0	1.0	1.0	1.0
1312	3	1	8	-9	HGDP-CEPH	China_-_Dai	Male	1	2	3	4	1	2	2	2	3	1	1	2	1	1	4	2	4
1312	3	1	8	-9	HGDP-CEPH	China_-_Dai	Male	3	2	3	4	1	3	4	4	3	1	3	2	-9	-9	-9	-9	-9
								0.5	0.5	0.5	0.5	0.5	0.5	0.5	0.5	0.5	0.5	0.5	0.5	1.0	1.0	1.0	1.0	1.0
1313	3	1	8	-9	HGDP-CEPH	China_-_Dai	Male	1	2	3	4	1	3	2	-9	3	1	3	2	1	1	4	2	4
1313	3	1	8	-9	HGDP-CEPH	China_-_Dai	Male	3	2	3	4	4	3	4	-9	3	1	3	2	-9	-9	-9	-9	-9
								0.5	0.5	0.5	0.5	0.5	0.5	0.5	0.5	0.5	0.5	0.5	0.5	1.0	1.0	1.0	1.0	1.0
1314	3	1	8	-9	HGDP-CEPH	China_-_Dai	Female	1	2	3	2	1	2	2	2	3	1	1	2	1	1	4	2	2
1314	3	1	8	-9	HGDP-CEPH	China_-_Dai	Female	1	2	4	4	2	3	4	4	3	1	3	2	1	1	4	2	4
								0.5	0.5	0.5	0.5	0.5	0.5	0.5	0.5	0.5	0.5	0.5	0.5	0.5	0.5	0.5	0.5	0.5
1315	3	1	8	-9	HGDP-CEPH	China_-_Dai	Female	1	2	3	4	1	2	4	2	3	1	1	2	1	1	2	2	4
1315	3	1	8	-9	HGDP-CEPH	China_-_Dai	Female	3	2	3	4	1	3	4	4	3	1	3	2	1	1	4	2	4
								0.5	0.5	0.5	0.5	0.5	0.5	0.5	0.5	0.5	0.5	0.5	0.5	0.5	0.5	0.5	0.5	0.5
1316	3	1	8	-9	HGDP-CEPH	China_-_Dai	Female	1	2	3	2	1	2	2	2	3	1	1	2	1	1	4	2	4
1316	3	1	8	-9	HGDP-CEPH	China_-_Dai	Female	3	2	4	4	2	3	2	4	3	1	3	2	2	1	4	2	4
								0.5	0.5	0.5	0.5	0.5	0.5	0.5	0.5	0.5	0.5	0.5	0.5	0.5	0.5	0.5	0.5	0.5
1213	3	1	9	-9	HGDP-CEPH	China_-_Daur	Male	3	2	3	4	1	-9	2	2	3	1	3	2	1	1	4	2	2
1213	3	1	9	-9	HGDP-CEPH	China_-_Daur	Male	3	4	3	4	2	-9	4	2	3	1	3	2	-9	-9	-9	-9	-9
								0.5	0.5	0.5	0.5	0.5	0.5	0.5	0.5	0.5	0.5	0.5	0.5	1.0	1.0	1.0	1.0	1.0
1214	3	1	9	-9	HGDP-CEPH	China_-_Daur	Male	1	2	3	4	1	1	2	2	3	1	3	2	1	1	4	2	4
1214	3	1	9	-9	HGDP-CEPH	China_-_Daur	Male	3	2	4	4	4	3	2	2	3	1	3	2	-9	-9	-9	-9	-9
								0.5	0.5	0.5	0.5	0.5	0.5	0.5	0.5	0.5	0.5	0.5	0.5	1.0	1.0	1.0	1.0	1.0
1221	3	1	9	-9	HGDP-CEPH	China_-_Daur	Male	1	2	3	2	1	2	2	4	3	1	3	2	1	1	4	4	4
1221	3	1	9	-9	HGDP-CEPH	China_-_Daur	Male	3	4	4	4	4	3	4	4	3	1	3	2	-9	-9	-9	-9	-9
								0.5	0.5	0.5	0.5	0.5	0.5	0.5	0.5	0.5	0.5	0.5	0.5	1.0	1.0	1.0	1.0	1.0
1222	3	1	9	-9	HGDP-CEPH	China_-_Daur	Female	1	2	4	4	1	3	2	2	3	1	1	2	1	1	2	2	4
1222	3	1	9	-9	HGDP-CEPH	China_-_Daur	Female	3	2	4	4	4	3	4	2	3	1	3	2	2	1	4	2	4
								0.5	0.5	0.5	0.5	0.5	0.5	0.5	0.5	0.5	0.5	0.5	0.5	0.5	0.5	0.5	0.5	0.5
1216	3	1	9	-9	HGDP-CEPH	China_-_Daur	Male	3	2	3	4	4	2	2	4	3	1	1	2	1	1	4	2	4
1216	3	1	9	-9	HGDP-CEPH	China_-_Daur	Male	3	2	4	4	4	3	4	4	3	1	3	2	-9	-9	-9	-9	-9
								0.5	0.5	0.5	0.5	0.5	0.5	0.5	0.5	0.5	0.5	0.5	0.5	1.0	1.0	1.0	1.0	1.0
1218	3	1	9	-9	HGDP-CEPH	China_-_Daur	Male	3	2	3	4	4	3	2	4	3	1	3	2	1	1	2	2	4
1218	3	1	9	-9	HGDP-CEPH	China_-_Daur	Male	3	4	3	4	4	3	2	4	3	1	3	2	-9	-9	-9	-9	-9
								0.5	0.5	0.5	0.5	0.5	0.5	0.5	0.5	0.5	0.5	0.5	0.5	1.0	1.0	1.0	1.0	1.0
1215	3	1	9	-9	HGDP-CEPH	China_-_Daur	Female	3	2	3	4	1	3	2	4	3	1	3	2	1	1	2	2	4
1215	3	1	9	-9	HGDP-CEPH	China_-_Daur	Female	3	4	3	4	1	3	2	4	3	1	3	2	2	1	4	2	4
								0.5	0.5	0.5	0.5	0.5	0.5	0.5	0.5	0.5	0.5	0.5	0.5	0.5	0.5	0.5	0.5	0.5
1217	3	1	9	-9	HGDP-CEPH	China_-_Daur	Male	1	2	3	4	4	1	2	4	3	1	3	2	2	1	4	2	2
1217	3	1	9	-9	HGDP-CEPH	China_-_Daur	Male	3	2	4	4	4	3	2	4	3	1	3	2	-9	-9	-9	-9	-9
								0.5	0.5	0.5	0.5	0.5	0.5	0.5	0.5	0.5	0.5	0.5	0.5	1.0	1.0	1.0	1.0	1.0
1220	3	1	9	-9	HGDP-CEPH	China_-_Daur	Male	3	2	4	4	1	3	4	2	3	1	1	2	1	1	2	2	4
1220	3	1	9	-9	HGDP-CEPH	China_-_Daur	Male	3	2	4	4	4	3	4	4	3	1	3	2	-9	-9	-9	-9	-9
								0.5	0.5	0.5	0.5	0.5	0.5	0.5	0.5	0.5	0.5	0.5	0.5	1.0	1.0	1.0	1.0	1.0
973	3	1	10	-9	HGDP-CEPH	China_-_Han	Male	1	2	4	4	4	2	2	4	3	1	3	2	2	1	4	2	4
973	3	1	10	-9	HGDP-CEPH	China_-_Han	Male	3	4	4	4	4	3	4	4	3	1	3	2	-9	-9	-9	-9	-9
								0.5	0.5	0.5	0.5	0.5	0.5	0.5	0.5	0.5	0.5	0.5	0.5	1.0	1.0	1.0	1.0	1.0
777	3	1	10	-9	HGDP-CEPH	China_-_Han	Male	3	2	3	4	1	3	2	2	3	1	1	2	1	1	4	2	4
777	3	1	10	-9	HGDP-CEPH	China_-_Han	Male	3	4	4	4	4	3	2	4	3	1	3	2	-9	-9	-9	-9	-9
								0.5	0.5	0.5	0.5	0.5	0.5	0.5	0.5	0.5	0.5	0.5	0.5	1.0	1.0	1.0	1.0	1.0
820	3	1	10	-9	HGDP-CEPH	China_-_Han	Female	3	2	3	4	1	2	4	4	3	1	3	2	1	1	4	2	2
820	3	1	10	-9	HGDP-CEPH	China_-_Han	Female	3	2	4	4	4	3	4	4	3	1	3	2	1	1	4	4	4
								0.5	0.5	0.5	0.5	0.5	0.5	0.5	0.5	0.5	0.5	0.5	0.5	0.5	0.5	0.5	0.5	0.5
1291	3	1	10	-9	HGDP-CEPH	China_-_Han	Female	3	2	4	4	4	3	2	4	2	1	3	2	1	1	4	2	4
1291	3	1	10	-9	HGDP-CEPH	China_-_Han	Female	3	4	4	4	4	3	2	4	3	1	3	2	1	1	4	2	4
								0.5	0.5	0.5	0.5	0.5	0.5	0.5	0.5	0.5	0.5	0.5	0.5	0.5	0.5	0.5	0.5	0.5
1021	3	1	10	-9	HGDP-CEPH	China_-_Han	Female	3	2	3	4	1	3	2	2	3	1	1	2	1	1	4	2	4
1021	3	1	10	-9	HGDP-CEPH	China_-_Han	Female	3	2	4	4	4	3	2	4	3	1	3	2	1	1	4	2	4
								0.5	0.5	0.5	0.5	0.5	0.5	0.5	0.5	0.5	0.5	0.5	0.5	0.5	0.5	0.5	0.5	0.5
778	3	1	10	-9	HGDP-CEPH	China_-_Han	Male	1	2	4	4	4	3	2	4	3	1	3	2	1	1	4	2	4
778	3	1	10	-9	HGDP-CEPH	China_-_Han	Male	3	4	4	4	4	3	2	4	3	1	3	2	-9	-9	-9	-9	-9
								0.5	0.5	0.5	0.5	0.5	0.5	0.5	0.5	0.5	0.5	0.5	0.5	1.0	1.0	1.0	1.0	1.0
821	3	1	10	-9	HGDP-CEPH	China_-_Han	Male	3	2	3	4	1	2	2	4	3	1	3	2	1	1	4	2	4
821	3	1	10	-9	HGDP-CEPH	China_-_Han	Male	3	2	3	4	1	2	4	4	3	1	3	2	-9	-9	-9	-9	-9
								0.5	0.5	0.5	0.5	0.5	0.5	0.5	0.5	0.5	0.5	0.5	0.5	1.0	1.0	1.0	1.0	1.0
1292	3	1	10	-9	HGDP-CEPH	China_-_Han	Male	3	2	3	4	4	3	2	4	3	1	3	2	1	1	4	2	4
1292	3	1	10	-9	HGDP-CEPH	China_-_Han	Male	3	2	4	4	4	3	4	4	3	1	3	2	-9	-9	-9	-9	-9
								0.5	0.5	0.5	0.5	0.5	0.5	0.5	0.5	0.5	0.5	0.5	0.5	1.0	1.0	1.0	1.0	1.0
775	3	1	10	-9	HGDP-CEPH	China_-_Han	Male	1	2	4	4	1	3	2	2	3	1	3	2	2	1	4	2	4
775	3	1	10	-9	HGDP-CEPH	China_-_Han	Male	3	2	4	4	4	3	2	4	3	1	3	2	-9	-9	-9	-9	-9
								0.5	0.5	0.5	0.5	0.5	0.5	0.5	0.5	0.5	0.5	0.5	0.5	1.0	1.0	1.0	1.0	1.0
780	3	1	10	-9	HGDP-CEPH	China_-_Han	Male	3	2	3	4	1	2	2	4	3	1	1	2	2	1	4	2	4
780	3	1	10	-9	HGDP-CEPH	China_-_Han	Male	3	2	4	4	1	3	4	4	3	1	3	2	-9	-9	-9	-9	-9
								0.5	0.5	0.5	0.5	0.5	0.5	0.5	0.5	0.5	0.5	0.5	0.5	1.0	1.0	1.0	1.0	1.0
822	3	1	10	-9	HGDP-CEPH	China_-_Han	Male	3	2	4	4	1	3	2	2	3	1	3	2	2	1	4	4	2
822	3	1	10	-9	HGDP-CEPH	China_-_Han	Male	3	2	4	4	4	3	4	4	3	1	3	2	-9	-9	-9	-9	-9
								0.5	0.5	0.5	0.5	0.5	0.5	0.5	0.5	0.5	0.5	0.5	0.5	1.0	1.0	1.0	1.0	1.0
1293	3	1	10	-9	HGDP-CEPH	China_-_Han	Male	1	2	3	4	1	3	4	4	3	1	3	2	1	1	4	2	4
1293	3	1	10	-9	HGDP-CEPH	China_-_Han	Male	3	4	3	4	4	3	4	4	3	1	3	2	-9	-9	-9	-9	-9
								0.5	0.5	0.5	0.5	0.5	0.5	0.5	0.5	0.5	0.5	0.5	0.5	1.0	1.0	1.0	1.0	1.0
779	3	1	10	-9	HGDP-CEPH	China_-_Han	Male	3	2	-9	4	1	1	2	2	3	1	1	2	2	1	4	2	4
779	3	1	10	-9	HGDP-CEPH	China_-_Han	Male	3	4	-9	4	4	3	2	4	3	1	3	2	-9	-9	-9	-9	-9
								0.5	0.5	0.5	0.5	0.5	0.5	0.5	0.5	0.5	0.5	0.5	0.5	1.0	1.0	1.0	1.0	1.0
781	3	1	10	-9	HGDP-CEPH	China_-_Han	Female	3	2	3	4	1	2	2	2	3	1	1	2	1	1	4	2	4
781	3	1	10	-9	HGDP-CEPH	China_-_Han	Female	3	4	3	4	1	3	4	2	3	1	3	2	1	1	4	2	4
								0.5	0.5	0.5	0.5	0.5	0.5	0.5	0.5	0.5	0.5	0.5	0.5	0.5	0.5	0.5	0.5	0.5
972	3	1	10	-9	HGDP-CEPH	China_-_Han	Female	1	2	3	4	1	3	2	4	3	1	3	2	1	1	4	2	4
972	3	1	10	-9	HGDP-CEPH	China_-_Han	Female	3	2	4	4	4	3	4	4	3	1	3	2	1	1	4	2	4
								0.5	0.5	0.5	0.5	0.5	0.5	0.5	0.5	0.5	0.5	0.5	0.5	0.5	0.5	0.5	0.5	0.5
1294	3	1	10	-9	HGDP-CEPH	China_-_Han	Male	3	2	3	4	4	3	4	2	3	1	3	2	1	1	4	2	4
1294	3	1	10	-9	HGDP-CEPH	China_-_Han	Male	3	2	3	4	4	3	4	2	3	1	3	2	-9	-9	-9	-9	-9
								0.5	0.5	0.5	0.5	0.5	0.5	0.5	0.5	0.5	0.5	0.5	0.5	1.0	1.0	1.0	1.0	1.0
815	3	1	10	-9	HGDP-CEPH	China_-_Han	Male	3	2	-9	4	4	3	2	2	3	1	3	2	1	1	4	2	4
815	3	1	10	-9	HGDP-CEPH	China_-_Han	Male	3	4	-9	4	4	3	2	4	3	1	3	2	-9	-9	-9	-9	-9
								0.5	0.5	0.5	0.5	0.5	0.5	0.5	0.5	0.5	0.5	0.5	0.5	1.0	1.0	1.0	1.0	1.0
785	3	1	10	-9	HGDP-CEPH	China_-_Han	Male	3	2	3	4	1	3	2	2	3	1	3	2	1	1	4	2	4
785	3	1	10	-9	HGDP-CEPH	China_-_Han	Male	3	2	3	4	4	3	4	2	3	1	3	2	-9	-9	-9	-9	-9
								0.5	0.5	0.5	0.5	0.5	0.5	0.5	0.5	0.5	0.5	0.5	0.5	1.0	1.0	1.0	1.0	1.0
976	3	1	10	-9	HGDP-CEPH	China_-_Han	Female	3	2	4	2	4	3	2	4	3	1	3	2	1	1	4	2	4
976	3	1	10	-9	HGDP-CEPH	China_-_Han	Female	3	2	4	4	4	3	2	4	3	1	3	2	1	1	4	2	4
								0.5	0.5	0.5	0.5	0.5	0.5	0.5	0.5	0.5	0.5	0.5	0.5	0.5	0.5	0.5	0.5	0.5
1296	3	1	10	-9	HGDP-CEPH	China_-_Han	Male	1	2	3	4	2	2	4	4	3	1	1	2	1	1	2	2	4
1296	3	1	10	-9	HGDP-CEPH	China_-_Han	Male	3	2	4	4	4	3	4	4	3	1	1	2	-9	-9	-9	-9	-9
								0.5	0.5	0.5	0.5	0.5	0.5	0.5	0.5	0.5	0.5	0.5	0.5	1.0	1.0	1.0	1.0	1.0
782	3	1	10	-9	HGDP-CEPH	China_-_Han	Male	1	2	3	4	1	2	2	2	3	1	1	2	1	1	4	2	2
782	3	1	10	-9	HGDP-CEPH	China_-_Han	Male	3	4	4	4	4	3	2	4	3	1	3	2	-9	-9	-9	-9	-9
								0.5	0.5	0.5	0.5	0.5	0.5	0.5	0.5	0.5	0.5	0.5	0.5	1.0	1.0	1.0	1.0	1.0
1288	3	1	10	-9	HGDP-CEPH	China_-_Han	Male	1	2	3	4	1	3	2	2	3	1	1	2	1	1	4	2	4
1288	3	1	10	-9	HGDP-CEPH	China_-_Han	Male	3	4	4	4	4	3	2	4	3	1	3	2	-9	-9	-9	-9	-9
								0.5	0.5	0.5	0.5	0.5	0.5	0.5	0.5	0.5	0.5	0.5	0.5	1.0	1.0	1.0	1.0	1.0
783	3	1	10	-9	HGDP-CEPH	China_-_Han	Female	1	2	3	4	1	3	-9	2	3	1	1	2	1	1	2	2	2
783	3	1	10	-9	HGDP-CEPH	China_-_Han	Female	1	4	4	4	1	3	-9	2	3	1	3	2	1	1	4	2	4
								0.5	0.5	0.5	0.5	0.5	0.5	0.5	0.5	0.5	0.5	0.5	0.5	0.5	0.5	0.5	0.5	0.5
774	3	1	10	-9	HGDP-CEPH	China_-_Han	Male	1	2	3	4	1	2	2	2	3	1	3	2	1	1	4	2	4
774	3	1	10	-9	HGDP-CEPH	China_-_Han	Male	3	2	3	4	2	3	4	4	3	1	3	2	-9	-9	-9	-9	-9
								0.5	0.5	0.5	0.5	0.5	0.5	0.5	0.5	0.5	0.5	0.5	0.5	1.0	1.0	1.0	1.0	1.0
817	3	1	10	-9	HGDP-CEPH	China_-_Han	Female	3	2	3	4	1	3	4	2	3	1	1	2	1	1	4	2	4
817	3	1	10	-9	HGDP-CEPH	China_-_Han	Female	3	2	4	4	1	3	4	4	3	1	3	2	1	1	4	2	4
								0.5	0.5	0.5	0.5	0.5	0.5	0.5	0.5	0.5	0.5	0.5	0.5	0.5	0.5	0.5	0.5	0.5
1289	3	1	10	-9	HGDP-CEPH	China_-_Han	Male	3	2	3	4	4	3	2	2	3	1	1	2	1	1	4	2	4
1289	3	1	10	-9	HGDP-CEPH	China_-_Han	Male	3	4	4	4	4	3	2	4	3	1	3	2	-9	-9	-9	-9	-9
								0.5	0.5	0.5	0.5	0.5	0.5	0.5	0.5	0.5	0.5	0.5	0.5	1.0	1.0	1.0	1.0	1.0
971	3	1	10	-9	HGDP-CEPH	China_-_Han	Male	3	2	3	4	1	3	2	4	3	1	1	2	1	1	4	2	4
971	3	1	10	-9	HGDP-CEPH	China_-_Han	Male	3	4	3	4	1	3	2	4	3	1	3	2	-9	-9	-9	-9	-9
								0.5	0.5	0.5	0.5	0.5	0.5	0.5	0.5	0.5	0.5	0.5	0.5	1.0	1.0	1.0	1.0	1.0
776	3	1	10	-9	HGDP-CEPH	China_-_Han	Female	3	2	3	4	4	3	2	2	3	1	3	2	1	1	4	2	4
776	3	1	10	-9	HGDP-CEPH	China_-_Han	Female	3	2	3	4	4	3	4	4	3	1	3	2	1	1	4	4	4
								0.5	0.5	0.5	0.5	0.5	0.5	0.5	0.5	0.5	0.5	0.5	0.5	0.5	0.5	0.5	0.5	0.5
819	3	1	10	-9	HGDP-CEPH	China_-_Han	Male	1	2	3	4	2	2	4	2	3	1	1	2	2	1	4	2	4
819	3	1	10	-9	HGDP-CEPH	China_-_Han	Male	3	2	4	4	4	3	4	2	3	1	3	2	-9	-9	-9	-9	-9
								0.5	0.5	0.5	0.5	0.5	0.5	0.5	0.5	0.5	0.5	0.5	0.5	1.0	1.0	1.0	1.0	1.0
1290	3	1	10	-9	HGDP-CEPH	China_-_Han	Male	1	2	3	4	1	3	4	4	3	1	1	2	2	1	4	2	4
1290	3	1	10	-9	HGDP-CEPH	China_-_Han	Male	3	2	4	4	4	3	4	4	3	1	3	2	-9	-9	-9	-9	-9
								0.5	0.5	0.5	0.5	0.5	0.5	0.5	0.5	0.5	0.5	0.5	0.5	1.0	1.0	1.0	1.0	1.0
814	3	1	10	-9	HGDP-CEPH	China_-_Han	Female	1	2	-9	4	4	2	2	2	3	1	3	2	1	1	4	2	4
814	3	1	10	-9	HGDP-CEPH	China_-_Han	Female	3	2	-9	4	4	3	2	4	3	1	3	2	2	1	4	4	4
								0.5	0.5	0.5	0.5	0.5	0.5	0.5	0.5	0.5	0.5	0.5	0.5	0.5	0.5	0.5	0.5	0.5
784	3	1	10	-9	HGDP-CEPH	China_-_Han	Female	3	2	3	4	2	2	2	4	3	1	1	2	1	1	4	2	2
784	3	1	10	-9	HGDP-CEPH	China_-_Han	Female	3	4	4	4	2	3	2	4	3	1	3	2	1	1	4	2	4
								0.5	0.5	0.5	0.5	0.5	0.5	0.5	0.5	0.5	0.5	0.5	0.5	0.5	0.5	0.5	0.5	0.5
975	3	1	10	-9	HGDP-CEPH	China_-_Han	Female	3	4	3	2	2	2	2	4	3	1	3	2	1	1	4	2	4
975	3	1	10	-9	HGDP-CEPH	China_-_Han	Female	3	4	4	4	4	3	4	4	3	1	3	2	1	1	4	2	4
								0.5	0.5	0.5	0.5	0.5	0.5	0.5	0.5	0.5	0.5	0.5	0.5	0.5	0.5	0.5	0.5	0.5
1295	3	1	10	-9	HGDP-CEPH	China_-_Han	Male	1	2	3	4	1	3	2	4	3	1	1	2	1	1	4	2	4
1295	3	1	10	-9	HGDP-CEPH	China_-_Han	Male	3	2	4	4	4	3	4	4	3	1	3	2	-9	-9	-9	-9	-9
								0.5	0.5	0.5	0.5	0.5	0.5	0.5	0.5	0.5	0.5	0.5	0.5	1.0	1.0	1.0	1.0	1.0
818	3	1	10	-9	HGDP-CEPH	China_-_Han	Female	1	2	3	4	1	3	2	2	3	1	3	2	1	1	4	2	4
818	3	1	10	-9	HGDP-CEPH	China_-_Han	Female	3	4	4	4	4	3	2	4	3	1	3	2	1	1	4	2	4
								0.5	0.5	0.5	0.5	0.5	0.5	0.5	0.5	0.5	0.5	0.5	0.5	0.5	0.5	0.5	0.5	0.5
786	3	1	10	-9	HGDP-CEPH	China_-_Han	Male	1	4	4	4	1	2	2	2	3	1	3	2	1	1	4	2	4
786	3	1	10	-9	HGDP-CEPH	China_-_Han	Male	3	4	4	4	4	3	2	4	3	1	3	2	-9	-9	-9	-9	-9
								0.5	0.5	0.5	0.5	0.5	0.5	0.5	0.5	0.5	0.5	0.5	0.5	1.0	1.0	1.0	1.0	1.0
977	3	1	10	-9	HGDP-CEPH	China_-_Han	Male	3	2	3	4	4	3	2	2	3	1	3	2	1	1	4	2	4
977	3	1	10	-9	HGDP-CEPH	China_-_Han	Male	3	2	4	4	4	3	4	4	3	1	3	2	-9	-9	-9	-9	-9
								0.5	0.5	0.5	0.5	0.5	0.5	0.5	0.5	0.5	0.5	0.5	0.5	1.0	1.0	1.0	1.0	1.0
974	3	1	10	-9	HGDP-CEPH	China_-_Han	Female	1	2	3	4	1	2	2	2	3	1	1	2	1	1	4	2	4
974	3	1	10	-9	HGDP-CEPH	China_-_Han	Female	3	2	4	4	4	3	4	2	3	1	3	2	2	1	4	2	4
								0.5	0.5	0.5	0.5	0.5	0.5	0.5	0.5	0.5	0.5	0.5	0.5	0.5	0.5	0.5	0.5	0.5
811	3	1	10	-9	HGDP-CEPH	China_-_Han	Female	3	2	3	4	1	1	2	2	3	1	1	2	1	1	4	2	4
811	3	1	10	-9	HGDP-CEPH	China_-_Han	Female	3	4	3	4	4	3	2	4	3	1	3	2	1	1	4	2	4
								0.5	0.5	0.5	0.5	0.5	0.5	0.5	0.5	0.5	0.5	0.5	0.5	0.5	0.5	0.5	0.5	0.5
1023	3	1	10	-9	HGDP-CEPH	China_-_Han	Female	1	2	3	4	1	-9	2	4	3	1	1	2	2	1	2	2	2
1023	3	1	10	-9	HGDP-CEPH	China_-_Han	Female	3	2	4	4	4	-9	2	4	3	1	3	2	2	1	4	4	4
								0.5	0.5	0.5	0.5	0.5	0.5	0.5	0.5	0.5	0.5	0.5	0.5	0.5	0.5	0.5	0.5	0.5
812	3	1	10	-9	HGDP-CEPH	China_-_Han	Female	1	2	4	4	1	-9	2	4	3	1	3	2	1	1	4	2	4
812	3	1	10	-9	HGDP-CEPH	China_-_Han	Female	3	2	4	4	4	-9	2	4	3	1	3	2	2	1	4	2	4
								0.5	0.5	0.5	0.5	0.5	0.5	0.5	0.5	0.5	0.5	0.5	0.5	0.5	0.5	0.5	0.5	0.5
1287	3	1	10	-9	HGDP-CEPH	China_-_Han	Female	3	2	3	4	1	-9	2	2	3	1	3	2	1	1	4	2	2
1287	3	1	10	-9	HGDP-CEPH	China_-_Han	Female	3	4	3	4	4	-9	4	4	3	1	3	2	1	1	4	2	4
								0.5	0.5	0.5	0.5	0.5	0.5	0.5	0.5	0.5	0.5	0.5	0.5	0.5	0.5	0.5	0.5	0.5
1024	3	1	10	-9	HGDP-CEPH	China_-_Han	Female	3	2	4	4	1	2	4	4	3	1	3	2	1	1	2	2	4
1024	3	1	10	-9	HGDP-CEPH	China_-_Han	Female	3	2	4	4	1	3	4	4	3	1	3	2	2	1	4	2	4
								0.5	0.5	0.5	0.5	0.5	0.5	0.5	0.5	0.5	0.5	0.5	0.5	0.5	0.5	0.5	0.5	0.5
1237	3	1	11	-9	HGDP-CEPH	China_-_Hezhen	Male	3	2	3	4	2	2	2	2	3	1	1	2	1	1	2	2	4
1237	3	1	11	-9	HGDP-CEPH	China_-_Hezhen	Male	3	2	4	4	4	2	4	4	3	1	3	2	-9	-9	-9	-9	-9
								0.5	0.5	0.5	0.5	0.5	0.5	0.5	0.5	0.5	0.5	0.5	0.5	1.0	1.0	1.0	1.0	1.0
1238	3	1	11	-9	HGDP-CEPH	China_-_Hezhen	Female	3	2	3	4	1	3	4	2	3	1	1	2	1	1	4	2	4
1238	3	1	11	-9	HGDP-CEPH	China_-_Hezhen	Female	3	2	4	4	1	3	4	4	3	1	3	2	1	1	4	2	4
								0.5	0.5	0.5	0.5	0.5	0.5	0.5	0.5	0.5	0.5	0.5	0.5	0.5	0.5	0.5	0.5	0.5
1236	3	1	11	-9	HGDP-CEPH	China_-_Hezhen	Male	1	4	3	4	1	3	2	4	3	1	3	2	1	1	4	2	4
1236	3	1	11	-9	HGDP-CEPH	China_-_Hezhen	Male	3	4	4	4	4	3	2	4	3	1	3	2	-9	-9	-9	-9	-9
								0.5	0.5	0.5	0.5	0.5	0.5	0.5	0.5	0.5	0.5	0.5	0.5	1.0	1.0	1.0	1.0	1.0
1234	3	1	11	-9	HGDP-CEPH	China_-_Hezhen	Female	3	4	3	4	1	3	4	4	2	1	3	2	1	1	2	2	4
1234	3	1	11	-9	HGDP-CEPH	China_-_Hezhen	Female	3	4	3	4	4	3	4	4	3	1	3	2	1	1	4	2	4
								0.5	0.5	0.5	0.5	0.5	0.5	0.5	0.5	0.5	0.5	0.5	0.5	0.5	0.5	0.5	0.5	0.5
1235	3	1	11	-9	HGDP-CEPH	China_-_Hezhen	Male	3	2	3	4	2	2	2	4	3	1	1	2	1	1	4	2	4
1235	3	1	11	-9	HGDP-CEPH	China_-_Hezhen	Male	3	2	4	4	4	3	4	4	3	1	3	2	-9	-9	-9	-9	-9
								0.5	0.5	0.5	0.5	0.5	0.5	0.5	0.5	0.5	0.5	0.5	0.5	1.0	1.0	1.0	1.0	1.0
1240	3	1	11	-9	HGDP-CEPH	China_-_Hezhen	Male	3	2	3	2	1	2	2	2	2	1	3	2	1	1	4	2	2
1240	3	1	11	-9	HGDP-CEPH	China_-_Hezhen	Male	3	2	3	4	4	3	4	4	3	1	3	2	-9	-9	-9	-9	-9
								0.5	0.5	0.5	0.5	0.5	0.5	0.5	0.5	0.5	0.5	0.5	0.5	1.0	1.0	1.0	1.0	1.0
1242	3	1	11	-9	HGDP-CEPH	China_-_Hezhen	Female	3	2	4	4	4	3	2	4	3	1	1	2	1	1	4	2	2
1242	3	1	11	-9	HGDP-CEPH	China_-_Hezhen	Female	3	2	4	4	4	3	2	4	3	1	3	2	1	1	4	2	4
								0.5	0.5	0.5	0.5	0.5	0.5	0.5	0.5	0.5	0.5	0.5	0.5	0.5	0.5	0.5	0.5	0.5
1239	3	1	11	-9	HGDP-CEPH	China_-_Hezhen	Female	1	2	4	4	1	2	2	4	3	1	1	2	1	1	4	2	4
1239	3	1	11	-9	HGDP-CEPH	China_-_Hezhen	Female	1	2	4	4	1	3	4	4	3	1	3	2	1	1	4	2	4
								0.5	0.5	0.5	0.5	0.5	0.5	0.5	0.5	0.5	0.5	0.5	0.5	0.5	0.5	0.5	0.5	0.5
1241	3	1	11	-9	HGDP-CEPH	China_-_Hezhen	Male	1	2	3	2	1	3	2	4	3	1	1	2	1	1	4	2	4
1241	3	1	11	-9	HGDP-CEPH	China_-_Hezhen	Male	3	4	4	4	4	3	4	4	3	1	1	2	-9	-9	-9	-9	-9
								0.5	0.5	0.5	0.5	0.5	0.5	0.5	0.5	0.5	0.5	0.5	0.5	1.0	1.0	1.0	1.0	1.0
1323	3	1	12	-9	HGDP-CEPH	China_-_Lahu	Female	1	2	3	2	4	1	2	2	3	1	1	2	1	1	4	2	4
1323	3	1	12	-9	HGDP-CEPH	China_-_Lahu	Female	3	2	4	4	4	3	2	4	3	1	3	2	1	1	4	2	4
								0.5	0.5	0.5	0.5	0.5	0.5	0.5	0.5	0.5	0.5	0.5	0.5	0.5	0.5	0.5	0.5	0.5
1326	3	1	12	-9	HGDP-CEPH	China_-_Lahu	Male	1	2	3	4	1	1	2	2	3	1	3	2	1	1	4	2	4
1326	3	1	12	-9	HGDP-CEPH	China_-_Lahu	Male	1	2	4	4	1	3	2	4	3	1	3	2	-9	-9	-9	-9	-9
								0.5	0.5	0.5	0.5	0.5	0.5	0.5	0.5	0.5	0.5	0.5	0.5	1.0	1.0	1.0	1.0	1.0
1317	3	1	12	-9	HGDP-CEPH	China_-_Lahu	Male	1	2	3	4	1	3	4	2	3	1	3	2	2	1	4	2	4
1317	3	1	12	-9	HGDP-CEPH	China_-_Lahu	Male	3	4	4	4	4	3	4	4	3	1	3	2	-9	-9	-9	-9	-9
								0.5	0.5	0.5	0.5	0.5	0.5	0.5	0.5	0.5	0.5	0.5	0.5	1.0	1.0	1.0	1.0	1.0
1318	3	1	12	-9	HGDP-CEPH	China_-_Lahu	Male	1	2	3	4	2	3	2	2	3	1	3	2	1	1	4	2	4
1318	3	1	12	-9	HGDP-CEPH	China_-_Lahu	Male	3	2	4	4	4	3	4	2	3	1	3	2	-9	-9	-9	-9	-9
								0.5	0.5	0.5	0.5	0.5	0.5	0.5	0.5	0.5	0.5	0.5	0.5	1.0	1.0	1.0	1.0	1.0
1321	3	1	12	-9	HGDP-CEPH	China_-_Lahu	Male	1	2	3	4	4	2	2	4	3	1	3	2	2	1	4	2	4
1321	3	1	12	-9	HGDP-CEPH	China_-_Lahu	Male	3	2	4	4	4	2	4	4	3	1	3	2	-9	-9	-9	-9	-9
								0.5	0.5	0.5	0.5	0.5	0.5	0.5	0.5	0.5	0.5	0.5	0.5	1.0	1.0	1.0	1.0	1.0
1320	3	1	12	-9	HGDP-CEPH	China_-_Lahu	Male	1	4	3	4	2	2	2	4	3	1	3	2	2	1	4	2	4
1320	3	1	12	-9	HGDP-CEPH	China_-_Lahu	Male	1	4	4	4	4	3	2	4	3	1	3	2	-9	-9	-9	-9	-9
								0.5	0.5	0.5	0.5	0.5	0.5	0.5	0.5	0.5	0.5	0.5	0.5	1.0	1.0	1.0	1.0	1.0
1322	3	1	12	-9	HGDP-CEPH	China_-_Lahu	Male	1	2	4	4	4	3	2	2	3	1	1	2	1	1	4	2	4
1322	3	1	12	-9	HGDP-CEPH	China_-_Lahu	Male	3	4	4	4	4	3	2	4	3	1	3	2	-9	-9	-9	-9	-9
								0.5	0.5	0.5	0.5	0.5	0.5	0.5	0.5	0.5	0.5	0.5	0.5	1.0	1.0	1.0	1.0	1.0
1319	3	1	12	-9	HGDP-CEPH	China_-_Lahu	Male	1	2	3	4	4	3	2	2	3	1	3	2	2	1	4	2	4
1319	3	1	12	-9	HGDP-CEPH	China_-_Lahu	Male	3	4	4	4	4	3	4	4	3	1	3	2	-9	-9	-9	-9	-9
								0.5	0.5	0.5	0.5	0.5	0.5	0.5	0.5	0.5	0.5	0.5	0.5	1.0	1.0	1.0	1.0	1.0
1198	3	1	13	-9	HGDP-CEPH	China_-_Miaozu	Female	1	2	3	4	4	3	2	2	3	1	1	2	1	1	4	2	4
1198	3	1	13	-9	HGDP-CEPH	China_-_Miaozu	Female	3	2	4	4	4	3	2	4	3	1	3	2	1	1	4	2	4
								0.5	0.5	0.5	0.5	0.5	0.5	0.5	0.5	0.5	0.5	0.5	0.5	0.5	0.5	0.5	0.5	0.5
1197	3	1	13	-9	HGDP-CEPH	China_-_Miaozu	Female	1	2	3	4	2	3	4	2	3	1	3	2	1	1	4	2	2
1197	3	1	13	-9	HGDP-CEPH	China_-_Miaozu	Female	3	4	4	4	2	3	4	4	3	1	3	2	1	1	4	2	4
								0.5	0.5	0.5	0.5	0.5	0.5	0.5	0.5	0.5	0.5	0.5	0.5	0.5	0.5	0.5	0.5	0.5
1194	3	1	13	-9	HGDP-CEPH	China_-_Miaozu	Male	3	2	3	4	1	2	2	4	3	1	3	2	1	1	4	2	4
1194	3	1	13	-9	HGDP-CEPH	China_-_Miaozu	Male	3	2	3	4	4	3	4	4	3	1	3	2	-9	-9	-9	-9	-9
								0.5	0.5	0.5	0.5	0.5	0.5	0.5	0.5	0.5	0.5	0.5	0.5	1.0	1.0	1.0	1.0	1.0
1195	3	1	13	-9	HGDP-CEPH	China_-_Miaozu	Male	1	2	3	4	1	2	2	2	3	1	1	2	1	1	4	2	4
1195	3	1	13	-9	HGDP-CEPH	China_-_Miaozu	Male	3	4	4	4	4	3	2	2	3	1	3	2	-9	-9	-9	-9	-9
								0.5	0.5	0.5	0.5	0.5	0.5	0.5	0.5	0.5	0.5	0.5	0.5	1.0	1.0	1.0	1.0	1.0
1196	3	1	13	-9	HGDP-CEPH	China_-_Miaozu	Female	3	2	4	4	4	-9	4	2	3	1	3	2	1	1	4	2	4
1196	3	1	13	-9	HGDP-CEPH	China_-_Miaozu	Female	3	4	4	4	4	-9	4	2	3	1	3	2	1	1	4	2	4
								0.5	0.5	0.5	0.5	0.5	0.5	0.5	0.5	0.5	0.5	0.5	0.5	0.5	0.5	0.5	0.5	0.5
1189	3	1	13	-9	HGDP-CEPH	China_-_Miaozu	Male	1	2	3	4	1	2	2	2	3	1	3	2	1	1	4	2	4
1189	3	1	13	-9	HGDP-CEPH	China_-_Miaozu	Male	3	4	4	4	4	3	2	4	3	1	3	2	-9	-9	-9	-9	-9
								0.5	0.5	0.5	0.5	0.5	0.5	0.5	0.5	0.5	0.5	0.5	0.5	1.0	1.0	1.0	1.0	1.0
1191	3	1	13	-9	HGDP-CEPH	China_-_Miaozu	Male	3	4	3	4	1	2	2	2	3	1	3	2	1	1	4	2	4
1191	3	1	13	-9	HGDP-CEPH	China_-_Miaozu	Male	3	4	3	4	4	3	4	4	3	1	3	2	-9	-9	-9	-9	-9
								0.5	0.5	0.5	0.5	0.5	0.5	0.5	0.5	0.5	0.5	0.5	0.5	1.0	1.0	1.0	1.0	1.0
1193	3	1	13	-9	HGDP-CEPH	China_-_Miaozu	Male	3	2	3	4	1	3	2	2	3	1	1	2	2	1	4	4	2
1193	3	1	13	-9	HGDP-CEPH	China_-_Miaozu	Male	3	2	3	4	4	3	4	4	3	1	3	2	-9	-9	-9	-9	-9
								0.5	0.5	0.5	0.5	0.5	0.5	0.5	0.5	0.5	0.5	0.5	0.5	1.0	1.0	1.0	1.0	1.0
1192	3	1	13	-9	HGDP-CEPH	China_-_Miaozu	Male	1	2	3	4	4	3	2	2	3	1	1	2	1	1	4	2	4
1192	3	1	13	-9	HGDP-CEPH	China_-_Miaozu	Male	1	2	4	4	4	3	2	4	3	1	3	2	-9	-9	-9	-9	-9
								0.5	0.5	0.5	0.5	0.5	0.5	0.5	0.5	0.5	0.5	0.5	0.5	1.0	1.0	1.0	1.0	1.0
1190	3	1	13	-9	HGDP-CEPH	China_-_Miaozu	Male	1	-9	3	-9	1	3	4	4	3	1	1	2	1	1	4	2	2
1190	3	1	13	-9	HGDP-CEPH	China_-_Miaozu	Male	3	-9	3	-9	1	3	4	4	3	1	3	2	-9	-9	-9	-9	-9
								0.5	0.5	0.5	0.5	0.5	0.5	0.5	0.5	0.5	0.5	0.5	0.5	1.0	1.0	1.0	1.0	1.0
1225	3	1	14	-9	HGDP-CEPH	China_-_Mongola	Male	1	2	3	4	4	2	2	4	3	1	1	2	2	1	4	2	4
1225	3	1	14	-9	HGDP-CEPH	China_-_Mongola	Male	3	4	4	4	4	3	2	4	3	1	3	2	-9	-9	-9	-9	-9
								0.5	0.5	0.5	0.5	0.5	0.5	0.5	0.5	0.5	0.5	0.5	0.5	1.0	1.0	1.0	1.0	1.0
1226	3	1	14	-9	HGDP-CEPH	China_-_Mongola	Male	3	2	3	4	1	2	2	4	3	1	3	2	1	1	4	2	4
1226	3	1	14	-9	HGDP-CEPH	China_-_Mongola	Male	3	2	4	4	4	3	4	4	3	1	3	2	-9	-9	-9	-9	-9
								0.5	0.5	0.5	0.5	0.5	0.5	0.5	0.5	0.5	0.5	0.5	0.5	1.0	1.0	1.0	1.0	1.0
1224	3	1	14	-9	HGDP-CEPH	China_-_Mongola	Male	3	2	3	4	4	2	2	4	3	1	1	2	2	1	2	4	2
1224	3	1	14	-9	HGDP-CEPH	China_-_Mongola	Male	3	4	4	4	4	3	2	4	3	1	3	2	-9	-9	-9	-9	-9
								0.5	0.5	0.5	0.5	0.5	0.5	0.5	0.5	0.5	0.5	0.5	0.5	1.0	1.0	1.0	1.0	1.0
1223	3	1	14	-9	HGDP-CEPH	China_-_Mongola	Female	1	2	3	2	1	2	2	2	3	1	3	2	1	1	2	2	2
1223	3	1	14	-9	HGDP-CEPH	China_-_Mongola	Female	3	2	4	2	4	2	2	2	3	1	3	2	2	1	4	4	4
								0.5	0.5	0.5	0.5	0.5	0.5	0.5	0.5	0.5	0.5	0.5	0.5	0.5	0.5	0.5	0.5	0.5
1228	3	1	14	-9	HGDP-CEPH	China_-_Mongola	Male	3	2	3	2	4	2	2	2	2	1	1	2	1	1	4	2	4
1228	3	1	14	-9	HGDP-CEPH	China_-_Mongola	Male	3	4	4	4	4	3	2	4	3	1	3	2	-9	-9	-9	-9	-9
								0.5	0.5	0.5	0.5	0.5	0.5	0.5	0.5	0.5	0.5	0.5	0.5	1.0	1.0	1.0	1.0	1.0
1230	3	1	14	-9	HGDP-CEPH	China_-_Mongola	Male	3	2	3	4	1	2	4	4	3	1	1	2	1	1	2	2	4
1230	3	1	14	-9	HGDP-CEPH	China_-_Mongola	Male	3	2	4	4	4	3	4	4	3	1	3	2	-9	-9	-9	-9	-9
								0.5	0.5	0.5	0.5	0.5	0.5	0.5	0.5	0.5	0.5	0.5	0.5	1.0	1.0	1.0	1.0	1.0
1231	3	1	14	-9	HGDP-CEPH	China_-_Mongola	Female	3	2	3	4	1	2	2	4	2	1	3	2	1	1	4	2	4
1231	3	1	14	-9	HGDP-CEPH	China_-_Mongola	Female	3	2	4	4	4	3	2	4	3	1	3	2	2	1	4	2	4
								0.5	0.5	0.5	0.5	0.5	0.5	0.5	0.5	0.5	0.5	0.5	0.5	0.5	0.5	0.5	0.5	0.5
1227	3	1	14	-9	HGDP-CEPH	China_-_Mongola	Male	3	2	3	4	4	3	4	2	3	1	1	2	1	1	4	2	4
1227	3	1	14	-9	HGDP-CEPH	China_-_Mongola	Male	3	2	4	4	4	3	4	2	3	1	1	2	-9	-9	-9	-9	-9
								0.5	0.5	0.5	0.5	0.5	0.5	0.5	0.5	0.5	0.5	0.5	0.5	1.0	1.0	1.0	1.0	1.0
1229	3	1	14	-9	HGDP-CEPH	China_-_Mongola	Male	1	2	3	4	1	3	2	2	3	1	1	2	1	1	4	2	4
1229	3	1	14	-9	HGDP-CEPH	China_-_Mongola	Male	3	2	4	4	1	3	2	4	3	1	3	2	-9	-9	-9	-9	-9
								0.5	0.5	0.5	0.5	0.5	0.5	0.5	0.5	0.5	0.5	0.5	0.5	1.0	1.0	1.0	1.0	1.0
1232	3	1	14	-9	HGDP-CEPH	China_-_Mongola	Female	1	2	4	4	1	2	2	2	3	1	3	2	1	1	4	2	2
1232	3	1	14	-9	HGDP-CEPH	China_-_Mongola	Female	3	2	4	4	4	3	4	4	3	1	3	2	1	1	4	2	4
								0.5	0.5	0.5	0.5	0.5	0.5	0.5	0.5	0.5	0.5	0.5	0.5	0.5	0.5	0.5	0.5	0.5
1337	3	1	15	-9	HGDP-CEPH	China_-_Naxi	Male	1	2	4	4	4	2	2	4	3	1	1	2	2	1	4	2	4
1337	3	1	15	-9	HGDP-CEPH	China_-_Naxi	Male	3	2	4	4	4	3	2	4	3	1	3	2	-9	-9	-9	-9	-9
								0.5	0.5	0.5	0.5	0.5	0.5	0.5	0.5	0.5	0.5	0.5	0.5	1.0	1.0	1.0	1.0	1.0
1338	3	1	15	-9	HGDP-CEPH	China_-_Naxi	Male	3	2	-9	4	1	3	2	4	3	1	1	2	1	1	4	2	4
1338	3	1	15	-9	HGDP-CEPH	China_-_Naxi	Male	3	4	-9	4	4	3	2	4	3	1	3	2	-9	-9	-9	-9	-9
								0.5	0.5	0.5	0.5	0.5	0.5	0.5	0.5	0.5	0.5	0.5	0.5	1.0	1.0	1.0	1.0	1.0
1339	3	1	15	-9	HGDP-CEPH	China_-_Naxi	Male	3	2	4	4	1	1	2	4	3	1	3	2	1	1	2	2	4
1339	3	1	15	-9	HGDP-CEPH	China_-_Naxi	Male	3	4	4	4	4	3	2	4	3	1	3	2	-9	-9	-9	-9	-9
								0.5	0.5	0.5	0.5	0.5	0.5	0.5	0.5	0.5	0.5	0.5	0.5	1.0	1.0	1.0	1.0	1.0
1346	3	1	15	-9	HGDP-CEPH	China_-_Naxi	Female	1	2	3	4	1	3	2	2	3	1	3	2	1	1	4	2	4
1346	3	1	15	-9	HGDP-CEPH	China_-_Naxi	Female	1	4	4	4	2	3	4	4	3	1	3	2	1	1	4	2	4
								0.5	0.5	0.5	0.5	0.5	0.5	0.5	0.5	0.5	0.5	0.5	0.5	0.5	0.5	0.5	0.5	0.5
1340	3	1	15	-9	HGDP-CEPH	China_-_Naxi	Male	1	2	4	4	1	1	2	-9	3	1	3	2	-9	1	4	2	4
1340	3	1	15	-9	HGDP-CEPH	China_-_Naxi	Male	3	4	4	4	4	3	4	-9	3	1	3	2	-9	-9	-9	-9	-9
								0.5	0.5	0.5	0.5	0.5	0.5	0.5	0.5	0.5	0.5	0.5	0.5	1.0	1.0	1.0	1.0	1.0
1341	3	1	15	-9	HGDP-CEPH	China_-_Naxi	Male	1	2	4	4	2	2	2	2	3	1	1	2	1	1	4	2	4
1341	3	1	15	-9	HGDP-CEPH	China_-_Naxi	Male	3	2	4	4	4	3	2	4	3	1	3	2	-9	-9	-9	-9	-9
								0.5	0.5	0.5	0.5	0.5	0.5	0.5	0.5	0.5	0.5	0.5	0.5	1.0	1.0	1.0	1.0	1.0
1345	3	1	15	-9	HGDP-CEPH	China_-_Naxi	Female	3	2	4	4	1	3	2	2	3	1	1	2	1	1	4	2	4
1345	3	1	15	-9	HGDP-CEPH	China_-_Naxi	Female	3	4	4	4	2	3	2	4	3	1	1	2	1	1	4	2	4
								0.5	0.5	0.5	0.5	0.5	0.5	0.5	0.5	0.5	0.5	0.5	0.5	0.5	0.5	0.5	0.5	0.5
1342	3	1	15	-9	HGDP-CEPH	China_-_Naxi	Male	1	2	4	4	4	2	2	4	3	1	3	2	1	1	2	2	4
1342	3	1	15	-9	HGDP-CEPH	China_-_Naxi	Male	3	2	4	4	4	3	4	4	3	1	3	2	-9	-9	-9	-9	-9
								0.5	0.5	0.5	0.5	0.5	0.5	0.5	0.5	0.5	0.5	0.5	0.5	1.0	1.0	1.0	1.0	1.0
1212	3	1	16	-9	HGDP-CEPH	China_-_Oroqen	Female	1	2	3	4	2	-9	2	4	3	1	3	2	1	1	4	2	4
1212	3	1	16	-9	HGDP-CEPH	China_-_Oroqen	Female	3	2	4	4	2	-9	4	4	3	1	3	2	2	1	4	2	4
								0.5	0.5	0.5	0.5	0.5	0.5	0.5	0.5	0.5	0.5	0.5	0.5	0.5	0.5	0.5	0.5	0.5
1209	3	1	16	-9	HGDP-CEPH	China_-_Oroqen	Female	3	2	3	4	2	2	2	2	3	1	1	2	1	1	4	2	4
1209	3	1	16	-9	HGDP-CEPH	China_-_Oroqen	Female	3	2	4	4	4	3	4	4	3	1	3	2	1	1	4	4	4
								0.5	0.5	0.5	0.5	0.5	0.5	0.5	0.5	0.5	0.5	0.5	0.5	0.5	0.5	0.5	0.5	0.5
1211	3	1	16	-9	HGDP-CEPH	China_-_Oroqen	Female	3	2	3	4	4	3	2	2	3	1	1	2	1	1	2	2	4
1211	3	1	16	-9	HGDP-CEPH	China_-_Oroqen	Female	3	4	4	4	4	3	2	2	3	1	3	2	1	1	4	2	4
								0.5	0.5	0.5	0.5	0.5	0.5	0.5	0.5	0.5	0.5	0.5	0.5	0.5	0.5	0.5	0.5	0.5
1204	3	1	16	-9	HGDP-CEPH	China_-_Oroqen	Male	1	2	4	4	2	2	2	4	3	1	1	2	1	1	4	2	4
1204	3	1	16	-9	HGDP-CEPH	China_-_Oroqen	Male	1	4	4	4	4	3	2	4	3	1	3	2	-9	-9	-9	-9	-9
								0.5	0.5	0.5	0.5	0.5	0.5	0.5	0.5	0.5	0.5	0.5	0.5	1.0	1.0	1.0	1.0	1.0
1206	3	1	16	-9	HGDP-CEPH	China_-_Oroqen	Male	3	4	3	2	1	2	2	2	3	1	3	2	1	1	4	2	4
1206	3	1	16	-9	HGDP-CEPH	China_-_Oroqen	Male	3	4	4	4	2	2	4	4	3	1	3	2	-9	-9	-9	-9	-9
								0.5	0.5	0.5	0.5	0.5	0.5	0.5	0.5	0.5	0.5	0.5	0.5	1.0	1.0	1.0	1.0	1.0
1208	3	1	16	-9	HGDP-CEPH	China_-_Oroqen	Male	3	2	3	4	1	2	2	4	3	1	3	2	1	1	4	2	4
1208	3	1	16	-9	HGDP-CEPH	China_-_Oroqen	Male	3	2	3	4	4	3	4	4	3	1	3	2	-9	-9	-9	-9	-9
								0.5	0.5	0.5	0.5	0.5	0.5	0.5	0.5	0.5	0.5	0.5	0.5	1.0	1.0	1.0	1.0	1.0
1207	3	1	16	-9	HGDP-CEPH	China_-_Oroqen	Male	1	2	4	4	2	3	4	2	3	1	3	2	1	1	4	2	4
1207	3	1	16	-9	HGDP-CEPH	China_-_Oroqen	Male	3	4	4	4	2	3	4	4	3	1	3	2	-9	-9	-9	-9	-9
								0.5	0.5	0.5	0.5	0.5	0.5	0.5	0.5	0.5	0.5	0.5	0.5	1.0	1.0	1.0	1.0	1.0
1203	3	1	16	-9	HGDP-CEPH	China_-_Oroqen	Male	1	2	3	4	1	3	2	4	3	1	3	2	2	1	2	2	4
1203	3	1	16	-9	HGDP-CEPH	China_-_Oroqen	Male	3	2	4	4	2	3	4	4	3	1	3	2	-9	-9	-9	-9	-9
								0.5	0.5	0.5	0.5	0.5	0.5	0.5	0.5	0.5	0.5	0.5	0.5	1.0	1.0	1.0	1.0	1.0
1205	3	1	16	-9	HGDP-CEPH	China_-_Oroqen	Male	3	2	3	4	1	3	2	4	3	1	3	2	2	1	2	2	4
1205	3	1	16	-9	HGDP-CEPH	China_-_Oroqen	Male	3	2	4	4	4	3	4	4	3	1	3	2	-9	-9	-9	-9	-9
								0.5	0.5	0.5	0.5	0.5	0.5	0.5	0.5	0.5	0.5	0.5	0.5	1.0	1.0	1.0	1.0	1.0
1335	3	1	17	-9	HGDP-CEPH	China_-_She	Female	1	2	3	4	4	3	2	2	3	1	3	2	1	1	2	2	4
1335	3	1	17	-9	HGDP-CEPH	China_-_She	Female	3	4	4	4	4	3	2	4	3	1	3	2	1	1	4	2	4
								0.5	0.5	0.5	0.5	0.5	0.5	0.5	0.5	0.5	0.5	0.5	0.5	0.5	0.5	0.5	0.5	0.5
1336	3	1	17	-9	HGDP-CEPH	China_-_She	Female	1	2	3	4	2	2	2	4	3	1	1	2	1	1	2	2	4
1336	3	1	17	-9	HGDP-CEPH	China_-_She	Female	3	2	3	4	4	3	2	4	3	1	3	2	1	1	4	2	4
								0.5	0.5	0.5	0.5	0.5	0.5	0.5	0.5	0.5	0.5	0.5	0.5	0.5	0.5	0.5	0.5	0.5
1327	3	1	17	-9	HGDP-CEPH	China_-_She	Male	1	2	3	4	4	3	2	2	3	1	3	2	2	1	4	2	4
1327	3	1	17	-9	HGDP-CEPH	China_-_She	Male	1	2	4	4	4	3	4	4	3	1	3	2	-9	-9	-9	-9	-9
								0.5	0.5	0.5	0.5	0.5	0.5	0.5	0.5	0.5	0.5	0.5	0.5	1.0	1.0	1.0	1.0	1.0
1334	3	1	17	-9	HGDP-CEPH	China_-_She	Female	1	4	3	4	1	3	2	4	3	1	1	2	1	1	4	2	4
1334	3	1	17	-9	HGDP-CEPH	China_-_She	Female	3	4	3	4	4	3	2	4	3	1	1	2	2	1	4	2	4
								0.5	0.5	0.5	0.5	0.5	0.5	0.5	0.5	0.5	0.5	0.5	0.5	0.5	0.5	0.5	0.5	0.5
1328	3	1	17	-9	HGDP-CEPH	China_-_She	Male	1	-9	3	4	1	3	2	2	3	1	1	2	2	1	4	2	4
1328	3	1	17	-9	HGDP-CEPH	China_-_She	Male	1	-9	4	4	4	3	4	4	3	1	3	2	-9	-9	-9	-9	-9
								0.5	0.5	0.5	0.5	0.5	0.5	0.5	0.5	0.5	0.5	0.5	0.5	1.0	1.0	1.0	1.0	1.0
1329	3	1	17	-9	HGDP-CEPH	China_-_She	Male	1	4	4	2	1	3	2	2	3	1	3	2	1	1	2	2	4
1329	3	1	17	-9	HGDP-CEPH	China_-_She	Male	3	4	4	4	2	3	4	2	3	1	3	2	-9	-9	-9	-9	-9
								0.5	0.5	0.5	0.5	0.5	0.5	0.5	0.5	0.5	0.5	0.5	0.5	1.0	1.0	1.0	1.0	1.0
1332	3	1	17	-9	HGDP-CEPH	China_-_She	Male	1	2	3	4	1	2	2	2	3	1	3	2	2	1	4	2	4
1332	3	1	17	-9	HGDP-CEPH	China_-_She	Male	3	2	4	4	1	3	4	2	3	1	3	2	-9	-9	-9	-9	-9
								0.5	0.5	0.5	0.5	0.5	0.5	0.5	0.5	0.5	0.5	0.5	0.5	1.0	1.0	1.0	1.0	1.0
1331	3	1	17	-9	HGDP-CEPH	China_-_She	Male	1	2	4	4	1	2	2	4	3	1	1	2	1	1	2	2	4
1331	3	1	17	-9	HGDP-CEPH	China_-_She	Male	3	2	4	4	4	3	2	4	3	1	3	2	-9	-9	-9	-9	-9
								0.5	0.5	0.5	0.5	0.5	0.5	0.5	0.5	0.5	0.5	0.5	0.5	1.0	1.0	1.0	1.0	1.0
1333	3	1	17	-9	HGDP-CEPH	China_-_She	Male	1	2	3	4	2	2	2	2	3	1	1	2	1	1	2	2	4
1333	3	1	17	-9	HGDP-CEPH	China_-_She	Male	3	4	4	4	4	3	4	2	3	1	3	2	-9	-9	-9	-9	-9
								0.5	0.5	0.5	0.5	0.5	0.5	0.5	0.5	0.5	0.5	0.5	0.5	1.0	1.0	1.0	1.0	1.0
1330	3	1	17	-9	HGDP-CEPH	China_-_She	Male	1	2	3	4	1	3	2	2	3	1	3	2	1	1	4	2	4
1330	3	1	17	-9	HGDP-CEPH	China_-_She	Male	1	2	4	4	4	3	4	4	3	1	3	2	-9	-9	-9	-9	-9
								0.5	0.5	0.5	0.5	0.5	0.5	0.5	0.5	0.5	0.5	0.5	0.5	1.0	1.0	1.0	1.0	1.0
1347	3	1	18	-9	HGDP-CEPH	China_-_Tu	Male	3	2	3	4	1	2	2	2	3	1	3	2	1	1	4	2	2
1347	3	1	18	-9	HGDP-CEPH	China_-_Tu	Male	3	2	4	4	4	3	2	4	3	1	3	2	-9	-9	-9	-9	-9
								0.5	0.5	0.5	0.5	0.5	0.5	0.5	0.5	0.5	0.5	0.5	0.5	1.0	1.0	1.0	1.0	1.0
1348	3	1	18	-9	HGDP-CEPH	China_-_Tu	Male	1	2	3	4	1	3	2	2	3	1	3	2	1	1	4	2	4
1348	3	1	18	-9	HGDP-CEPH	China_-_Tu	Male	1	2	3	4	4	3	2	4	3	1	3	2	-9	-9	-9	-9	-9
								0.5	0.5	0.5	0.5	0.5	0.5	0.5	0.5	0.5	0.5	0.5	0.5	1.0	1.0	1.0	1.0	1.0
1349	3	1	18	-9	HGDP-CEPH	China_-_Tu	Male	3	2	4	4	1	2	2	4	3	1	3	2	1	1	4	2	4
1349	3	1	18	-9	HGDP-CEPH	China_-_Tu	Male	3	2	4	4	4	3	2	4	3	1	3	2	-9	-9	-9	-9	-9
								0.5	0.5	0.5	0.5	0.5	0.5	0.5	0.5	0.5	0.5	0.5	0.5	1.0	1.0	1.0	1.0	1.0
1350	3	1	18	-9	HGDP-CEPH	China_-_Tu	Male	1	2	3	4	1	3	2	4	3	1	3	2	1	1	4	2	4
1350	3	1	18	-9	HGDP-CEPH	China_-_Tu	Male	3	4	3	4	4	3	4	4	3	1	3	2	-9	-9	-9	-9	-9
								0.5	0.5	0.5	0.5	0.5	0.5	0.5	0.5	0.5	0.5	0.5	0.5	1.0	1.0	1.0	1.0	1.0
1351	3	1	18	-9	HGDP-CEPH	China_-_Tu	Male	1	2	3	4	4	1	2	2	3	1	1	2	1	1	4	2	4
1351	3	1	18	-9	HGDP-CEPH	China_-_Tu	Male	3	2	4	4	4	3	4	4	3	1	3	2	-9	-9	-9	-9	-9
								0.5	0.5	0.5	0.5	0.5	0.5	0.5	0.5	0.5	0.5	0.5	0.5	1.0	1.0	1.0	1.0	1.0
1352	3	1	18	-9	HGDP-CEPH	China_-_Tu	Male	1	2	3	4	2	2	4	2	3	1	3	2	1	1	4	2	4
1352	3	1	18	-9	HGDP-CEPH	China_-_Tu	Male	3	2	4	4	4	3	4	4	3	1	3	2	-9	-9	-9	-9	-9
								0.5	0.5	0.5	0.5	0.5	0.5	0.5	0.5	0.5	0.5	0.5	0.5	1.0	1.0	1.0	1.0	1.0
1353	3	1	18	-9	HGDP-CEPH	China_-_Tu	Male	1	2	4	4	1	3	2	4	3	1	3	2	2	1	4	2	4
1353	3	1	18	-9	HGDP-CEPH	China_-_Tu	Male	1	4	4	4	1	3	4	4	3	1	3	2	-9	-9	-9	-9	-9
								0.5	0.5	0.5	0.5	0.5	0.5	0.5	0.5	0.5	0.5	0.5	0.5	1.0	1.0	1.0	1.0	1.0
1356	3	1	18	-9	HGDP-CEPH	China_-_Tu	Female	1	2	3	4	2	3	2	2	3	1	1	2	1	1	4	2	2
1356	3	1	18	-9	HGDP-CEPH	China_-_Tu	Female	3	2	4	4	4	3	4	2	3	1	3	2	1	1	4	4	4
								0.5	0.5	0.5	0.5	0.5	0.5	0.5	0.5	0.5	0.5	0.5	0.5	0.5	0.5	0.5	0.5	0.5
1355	3	1	18	-9	HGDP-CEPH	China_-_Tu	Female	1	2	4	4	1	2	2	4	3	1	1	2	1	1	4	2	2
1355	3	1	18	-9	HGDP-CEPH	China_-_Tu	Female	3	4	4	4	4	3	2	4	3	1	3	2	1	1	4	2	4
								0.5	0.5	0.5	0.5	0.5	0.5	0.5	0.5	0.5	0.5	0.5	0.5	0.5	0.5	0.5	0.5	0.5
1354	3	1	18	-9	HGDP-CEPH	China_-_Tu	Female	1	2	4	4	1	3	2	2	3	1	3	2	1	1	4	2	4
1354	3	1	18	-9	HGDP-CEPH	China_-_Tu	Female	3	4	4	4	2	3	2	4	3	1	3	2	2	1	4	2	4
								0.5	0.5	0.5	0.5	0.5	0.5	0.5	0.5	0.5	0.5	0.5	0.5	0.5	0.5	0.5	0.5	0.5
1101	3	1	19	-9	HGDP-CEPH	China_-_Tujia	Male	3	2	3	4	1	3	2	2	3	1	3	2	1	1	4	4	4
1101	3	1	19	-9	HGDP-CEPH	China_-_Tujia	Male	3	2	4	4	4	3	4	4	3	1	3	2	-9	-9	-9	-9	-9
								0.5	0.5	0.5	0.5	0.5	0.5	0.5	0.5	0.5	0.5	0.5	0.5	1.0	1.0	1.0	1.0	1.0
1102	3	1	19	-9	HGDP-CEPH	China_-_Tujia	Male	3	2	3	4	1	2	2	2	3	1	3	2	2	1	4	2	4
1102	3	1	19	-9	HGDP-CEPH	China_-_Tujia	Male	3	2	4	4	4	3	2	4	3	1	3	2	-9	-9	-9	-9	-9
								0.5	0.5	0.5	0.5	0.5	0.5	0.5	0.5	0.5	0.5	0.5	0.5	1.0	1.0	1.0	1.0	1.0
1100	3	1	19	-9	HGDP-CEPH	China_-_Tujia	Male	3	2	3	4	1	2	4	2	3	1	3	2	1	1	4	2	4
1100	3	1	19	-9	HGDP-CEPH	China_-_Tujia	Male	3	2	4	4	4	3	4	4	3	1	3	2	-9	-9	-9	-9	-9
								0.5	0.5	0.5	0.5	0.5	0.5	0.5	0.5	0.5	0.5	0.5	0.5	1.0	1.0	1.0	1.0	1.0
1097	3	1	19	-9	HGDP-CEPH	China_-_Tujia	Male	3	2	-9	4	4	2	2	2	3	1	3	2	2	1	4	2	4
1097	3	1	19	-9	HGDP-CEPH	China_-_Tujia	Male	3	2	-9	4	4	3	2	2	3	1	3	2	-9	-9	-9	-9	-9
								0.5	0.5	0.5	0.5	0.5	0.5	0.5	0.5	0.5	0.5	0.5	0.5	1.0	1.0	1.0	1.0	1.0
1098	3	1	19	-9	HGDP-CEPH	China_-_Tujia	Female	1	4	4	4	1	3	2	2	3	1	3	2	1	1	4	2	4
1098	3	1	19	-9	HGDP-CEPH	China_-_Tujia	Female	1	4	4	4	4	3	2	4	3	1	3	2	2	1	4	2	4
								0.5	0.5	0.5	0.5	0.5	0.5	0.5	0.5	0.5	0.5	0.5	0.5	0.5	0.5	0.5	0.5	0.5
1099	3	1	19	-9	HGDP-CEPH	China_-_Tujia	Male	1	2	4	4	1	2	2	4	3	1	1	2	2	1	4	2	4
1099	3	1	19	-9	HGDP-CEPH	China_-_Tujia	Male	3	2	4	4	4	2	4	4	3	1	3	2	-9	-9	-9	-9	-9
								0.5	0.5	0.5	0.5	0.5	0.5	0.5	0.5	0.5	0.5	0.5	0.5	1.0	1.0	1.0	1.0	1.0
1104	3	1	19	-9	HGDP-CEPH	China_-_Tujia	Male	3	2	3	4	1	2	2	2	3	1	3	2	2	1	4	2	4
1104	3	1	19	-9	HGDP-CEPH	China_-_Tujia	Male	3	4	4	4	4	3	4	4	3	1	3	2	-9	-9	-9	-9	-9
								0.5	0.5	0.5	0.5	0.5	0.5	0.5	0.5	0.5	0.5	0.5	0.5	1.0	1.0	1.0	1.0	1.0
1095	3	1	19	-9	HGDP-CEPH	China_-_Tujia	Male	1	2	3	4	1	3	2	2	3	1	3	2	1	1	4	2	2
1095	3	1	19	-9	HGDP-CEPH	China_-_Tujia	Male	3	2	3	4	2	3	2	4	3	1	3	2	-9	-9	-9	-9	-9
								0.5	0.5	0.5	0.5	0.5	0.5	0.5	0.5	0.5	0.5	0.5	0.5	1.0	1.0	1.0	1.0	1.0
1096	3	1	19	-9	HGDP-CEPH	China_-_Tujia	Male	1	2	3	4	4	3	2	4	3	1	3	2	1	1	4	2	4
1096	3	1	19	-9	HGDP-CEPH	China_-_Tujia	Male	3	2	4	4	4	3	2	4	3	1	3	2	-9	-9	-9	-9	-9
								0.5	0.5	0.5	0.5	0.5	0.5	0.5	0.5	0.5	0.5	0.5	0.5	1.0	1.0	1.0	1.0	1.0
1103	3	1	19	-9	HGDP-CEPH	China_-_Tujia	Male	1	2	3	4	1	2	4	2	3	1	3	2	1	1	4	2	4
1103	3	1	19	-9	HGDP-CEPH	China_-_Tujia	Male	3	4	3	4	4	2	4	4	3	1	3	2	-9	-9	-9	-9	-9
								0.5	0.5	0.5	0.5	0.5	0.5	0.5	0.5	0.5	0.5	0.5	0.5	1.0	1.0	1.0	1.0	1.0
1249	3	1	20	-9	HGDP-CEPH	China_-_Xibo	Male	1	2	3	4	1	2	2	2	3	1	1	2	1	1	4	2	4
1249	3	1	20	-9	HGDP-CEPH	China_-_Xibo	Male	3	4	4	4	4	3	2	2	3	1	3	2	-9	-9	-9	-9	-9
								0.5	0.5	0.5	0.5	0.5	0.5	0.5	0.5	0.5	0.5	0.5	0.5	1.0	1.0	1.0	1.0	1.0
1250	3	1	20	-9	HGDP-CEPH	China_-_Xibo	Male	3	2	3	2	1	1	2	2	3	1	3	2	1	1	4	2	4
1250	3	1	20	-9	HGDP-CEPH	China_-_Xibo	Male	3	2	4	4	4	3	2	4	3	1	3	2	-9	-9	-9	-9	-9
								0.5	0.5	0.5	0.5	0.5	0.5	0.5	0.5	0.5	0.5	0.5	0.5	1.0	1.0	1.0	1.0	1.0
1248	3	1	20	-9	HGDP-CEPH	China_-_Xibo	Male	3	2	4	4	4	2	2	4	3	1	3	2	2	1	2	2	4
1248	3	1	20	-9	HGDP-CEPH	China_-_Xibo	Male	3	2	4	4	4	3	4	4	3	1	3	2	-9	-9	-9	-9	-9
								0.5	0.5	0.5	0.5	0.5	0.5	0.5	0.5	0.5	0.5	0.5	0.5	1.0	1.0	1.0	1.0	1.0
1245	3	1	20	-9	HGDP-CEPH	China_-_Xibo	Male	1	2	4	4	1	2	2	4	3	1	3	2	1	1	4	2	4
1245	3	1	20	-9	HGDP-CEPH	China_-_Xibo	Male	3	2	4	4	4	3	2	4	3	1	3	2	-9	-9	-9	-9	-9
								0.5	0.5	0.5	0.5	0.5	0.5	0.5	0.5	0.5	0.5	0.5	0.5	1.0	1.0	1.0	1.0	1.0
1246	3	1	20	-9	HGDP-CEPH	China_-_Xibo	Male	3	2	3	4	1	2	4	4	3	1	3	2	2	1	4	2	4
1246	3	1	20	-9	HGDP-CEPH	China_-_Xibo	Male	3	4	4	4	1	3	4	4	3	1	3	2	-9	-9	-9	-9	-9
								0.5	0.5	0.5	0.5	0.5	0.5	0.5	0.5	0.5	0.5	0.5	0.5	1.0	1.0	1.0	1.0	1.0
1247	3	1	20	-9	HGDP-CEPH	China_-_Xibo	Male	1	2	4	4	4	2	2	2	3	1	3	2	1	1	2	2	4
1247	3	1	20	-9	HGDP-CEPH	China_-_Xibo	Male	3	4	4	4	4	2	4	2	3	1	3	2	-9	-9	-9	-9	-9
								0.5	0.5	0.5	0.5	0.5	0.5	0.5	0.5	0.5	0.5	0.5	0.5	1.0	1.0	1.0	1.0	1.0
1243	3	1	20	-9	HGDP-CEPH	China_-_Xibo	Male	1	2	4	2	4	2	2	2	3	1	3	2	1	1	4	2	4
1243	3	1	20	-9	HGDP-CEPH	China_-_Xibo	Male	1	2	4	4	4	3	4	4	3	1	3	2	-9	-9	-9	-9	-9
								0.5	0.5	0.5	0.5	0.5	0.5	0.5	0.5	0.5	0.5	0.5	0.5	1.0	1.0	1.0	1.0	1.0
1251	3	1	20	-9	HGDP-CEPH	China_-_Xibo	Female	1	2	3	4	4	2	2	4	3	1	3	2	1	1	2	2	4
1251	3	1	20	-9	HGDP-CEPH	China_-_Xibo	Female	3	2	4	4	4	3	2	4	3	1	3	2	2	1	4	2	4
								0.5	0.5	0.5	0.5	0.5	0.5	0.5	0.5	0.5	0.5	0.5	0.5	0.5	0.5	0.5	0.5	0.5
1244	3	1	20	-9	HGDP-CEPH	China_-_Xibo	Male	1	2	3	4	4	3	2	4	3	1	1	2	2	1	2	2	4
1244	3	1	20	-9	HGDP-CEPH	China_-_Xibo	Male	3	2	4	4	4	3	4	4	3	1	3	2	-9	-9	-9	-9	-9
								0.5	0.5	0.5	0.5	0.5	0.5	0.5	0.5	0.5	0.5	0.5	0.5	1.0	1.0	1.0	1.0	1.0
1186	3	1	21	-9	HGDP-CEPH	China_-_Yizu	Male	3	2	3	4	1	2	2	4	3	1	1	2	1	1	4	2	2
1186	3	1	21	-9	HGDP-CEPH	China_-_Yizu	Male	3	2	4	4	4	2	4	4	3	1	3	2	-9	-9	-9	-9	-9
								0.5	0.5	0.5	0.5	0.5	0.5	0.5	0.5	0.5	0.5	0.5	0.5	1.0	1.0	1.0	1.0	1.0
1187	3	1	21	-9	HGDP-CEPH	China_-_Yizu	Male	3	2	3	4	2	2	2	4	3	1	1	2	1	1	4	2	4
1187	3	1	21	-9	HGDP-CEPH	China_-_Yizu	Male	3	4	4	4	4	3	2	4	3	1	3	2	-9	-9	-9	-9	-9
								0.5	0.5	0.5	0.5	0.5	0.5	0.5	0.5	0.5	0.5	0.5	0.5	1.0	1.0	1.0	1.0	1.0
1185	3	1	21	-9	HGDP-CEPH	China_-_Yizu	Male	3	2	4	4	4	2	2	2	3	1	3	2	1	1	4	4	4
1185	3	1	21	-9	HGDP-CEPH	China_-_Yizu	Male	3	4	4	4	4	3	4	4	3	1	3	2	-9	-9	-9	-9	-9
								0.5	0.5	0.5	0.5	0.5	0.5	0.5	0.5	0.5	0.5	0.5	0.5	1.0	1.0	1.0	1.0	1.0
1182	3	1	21	-9	HGDP-CEPH	China_-_Yizu	Male	1	2	3	4	1	2	2	2	3	1	3	2	2	1	4	2	4
1182	3	1	21	-9	HGDP-CEPH	China_-_Yizu	Male	1	4	4	4	4	3	4	2	3	1	3	2	-9	-9	-9	-9	-9
								0.5	0.5	0.5	0.5	0.5	0.5	0.5	0.5	0.5	0.5	0.5	0.5	1.0	1.0	1.0	1.0	1.0
1183	3	1	21	-9	HGDP-CEPH	China_-_Yizu	Male	1	2	3	2	1	3	2	2	3	1	1	2	1	1	4	2	4
1183	3	1	21	-9	HGDP-CEPH	China_-_Yizu	Male	3	4	4	4	2	3	4	4	3	1	1	2	-9	-9	-9	-9	-9
								0.5	0.5	0.5	0.5	0.5	0.5	0.5	0.5	0.5	0.5	0.5	0.5	1.0	1.0	1.0	1.0	1.0
1184	3	1	21	-9	HGDP-CEPH	China_-_Yizu	Male	3	2	4	4	1	3	2	4	3	1	1	2	1	1	2	2	4
1184	3	1	21	-9	HGDP-CEPH	China_-_Yizu	Male	3	2	4	4	4	3	2	4	3	1	3	2	-9	-9	-9	-9	-9
								0.5	0.5	0.5	0.5	0.5	0.5	0.5	0.5	0.5	0.5	0.5	0.5	1.0	1.0	1.0	1.0	1.0
1180	3	1	21	-9	HGDP-CEPH	China_-_Yizu	Male	3	2	3	4	2	3	4	2	3	1	3	2	1	1	2	2	4
1180	3	1	21	-9	HGDP-CEPH	China_-_Yizu	Male	3	2	4	4	4	3	4	2	3	1	3	2	-9	-9	-9	-9	-9
								0.5	0.5	0.5	0.5	0.5	0.5	0.5	0.5	0.5	0.5	0.5	0.5	1.0	1.0	1.0	1.0	1.0
1181	3	1	21	-9	HGDP-CEPH	China_-_Yizu	Male	1	2	3	4	1	1	2	4	3	1	1	2	1	1	4	2	4
1181	3	1	21	-9	HGDP-CEPH	China_-_Yizu	Male	1	2	3	4	4	3	4	4	3	1	3	2	-9	-9	-9	-9	-9
								0.5	0.5	0.5	0.5	0.5	0.5	0.5	0.5	0.5	0.5	0.5	0.5	1.0	1.0	1.0	1.0	1.0
1188	3	1	21	-9	HGDP-CEPH	China_-_Yizu	Female	1	2	3	4	1	2	4	4	3	1	1	2	1	1	4	2	2
1188	3	1	21	-9	HGDP-CEPH	China_-_Yizu	Female	1	4	4	4	1	3	4	4	3	1	3	2	1	1	4	2	4
								0.5	0.5	0.5	0.5	0.5	0.5	0.5	0.5	0.5	0.5	0.5	0.5	0.5	0.5	0.5	0.5	0.5
1179	3	1	21	-9	HGDP-CEPH	China_-_Yizu	Male	3	2	3	4	1	3	2	4	3	1	1	2	1	1	4	2	2
1179	3	1	21	-9	HGDP-CEPH	China_-_Yizu	Male	3	2	4	4	4	3	2	4	3	1	3	2	-9	-9	-9	-9	-9
								0.5	0.5	0.5	0.5	0.5	0.5	0.5	0.5	0.5	0.5	0.5	0.5	1.0	1.0	1.0	1.0	1.0
998	4	1	30	-9	HGDP-CEPH	Brazil_-_Karitiana	Male	3	2	4	4	1	3	2	4	3	1	1	2	2	1	2	4	2
998	4	1	30	-9	HGDP-CEPH	Brazil_-_Karitiana	Male	3	2	4	4	4	3	4	4	3	3	1	2	-9	-9	-9	-9	-9
								0.5	0.5	0.5	0.5	0.5	0.5	0.5	0.5	0.5	0.5	0.5	0.5	1.0	1.0	1.0	1.0	1.0
1010	4	1	30	-9	HGDP-CEPH	Brazil_-_Karitiana	Female	3	2	4	4	1	3	2	2	3	1	1	2	1	1	2	4	2
1010	4	1	30	-9	HGDP-CEPH	Brazil_-_Karitiana	Female	3	2	4	4	1	3	4	4	3	3	1	2	1	1	2	4	2
								0.5	0.5	0.5	0.5	0.5	0.5	0.5	0.5	0.5	0.5	0.5	0.5	0.5	0.5	0.5	0.5	0.5
999	4	1	30	-9	HGDP-CEPH	Brazil_-_Karitiana	Female	3	2	4	4	1	3	2	2	3	1	1	2	1	1	2	4	2
999	4	1	30	-9	HGDP-CEPH	Brazil_-_Karitiana	Female	3	2	4	4	4	3	4	4	3	1	3	2	2	1	2	4	4
								0.5	0.5	0.5	0.5	0.5	0.5	0.5	0.5	0.5	0.5	0.5	0.5	0.5	0.5	0.5	0.5	0.5
1012	4	1	30	-9	HGDP-CEPH	Brazil_-_Karitiana	Male	3	2	4	4	-9	3	2	2	-9	1	1	2	2	1	2	4	2
1012	4	1	30	-9	HGDP-CEPH	Brazil_-_Karitiana	Male	3	2	4	4	-9	3	4	4	-9	1	1	2	-9	-9	-9	-9	-9
								0.5	0.5	0.5	0.5	0.5	0.5	0.5	0.5	0.5	0.5	0.5	0.5	1.0	1.0	1.0	1.0	1.0
1013	4	1	30	-9	HGDP-CEPH	Brazil_-_Karitiana	Male	3	2	4	4	1	3	2	2	3	1	3	2	2	1	2	4	2
1013	4	1	30	-9	HGDP-CEPH	Brazil_-_Karitiana	Male	3	2	4	4	4	3	2	4	3	1	3	2	-9	-9	-9	-9	-9
								0.5	0.5	0.5	0.5	0.5	0.5	0.5	0.5	0.5	0.5	0.5	0.5	1.0	1.0	1.0	1.0	1.0
1001	4	1	30	-9	HGDP-CEPH	Brazil_-_Karitiana	Female	3	2	4	4	4	3	2	2	3	1	1	2	2	1	2	4	2
1001	4	1	30	-9	HGDP-CEPH	Brazil_-_Karitiana	Female	3	2	4	4	4	3	4	4	3	3	3	2	2	1	2	4	2
								0.5	0.5	0.5	0.5	0.5	0.5	0.5	0.5	0.5	0.5	0.5	0.5	0.5	0.5	0.5	0.5	0.5
1014	4	1	30	-9	HGDP-CEPH	Brazil_-_Karitiana	Female	3	2	4	4	4	3	2	4	3	1	1	2	2	1	2	2	2
1014	4	1	30	-9	HGDP-CEPH	Brazil_-_Karitiana	Female	3	2	4	4	4	3	4	4	3	1	1	2	2	1	2	4	4
								0.5	0.5	0.5	0.5	0.5	0.5	0.5	0.5	0.5	0.5	0.5	0.5	0.5	0.5	0.5	0.5	0.5
1003	4	1	30	-9	HGDP-CEPH	Brazil_-_Karitiana	Female	3	2	4	4	1	3	2	2	3	1	1	2	2	1	2	4	2
1003	4	1	30	-9	HGDP-CEPH	Brazil_-_Karitiana	Female	3	2	4	4	1	3	4	2	3	3	1	2	2	1	2	4	2
								0.5	0.5	0.5	0.5	0.5	0.5	0.5	0.5	0.5	0.5	0.5	0.5	0.5	0.5	0.5	0.5	0.5
1015	4	1	30	-9	HGDP-CEPH	Brazil_-_Karitiana	Male	3	2	4	4	1	2	2	4	3	1	1	2	2	1	2	4	2
1015	4	1	30	-9	HGDP-CEPH	Brazil_-_Karitiana	Male	3	2	4	4	4	3	2	4	3	3	3	2	-9	-9	-9	-9	-9
								0.5	0.5	0.5	0.5	0.5	0.5	0.5	0.5	0.5	0.5	0.5	0.5	1.0	1.0	1.0	1.0	1.0
1006	4	1	30	-9	HGDP-CEPH	Brazil_-_Karitiana	Female	3	2	4	4	1	3	4	2	3	1	1	2	1	1	2	2	2
1006	4	1	30	-9	HGDP-CEPH	Brazil_-_Karitiana	Female	3	2	4	4	4	3	4	4	3	3	3	2	1	1	2	4	4
								0.5	0.5	0.5	0.5	0.5	0.5	0.5	0.5	0.5	0.5	0.5	0.5	0.5	0.5	0.5	0.5	0.5
1018	4	1	30	-9	HGDP-CEPH	Brazil_-_Karitiana	Female	1	2	4	4	1	3	4	4	3	3	1	2	1	1	2	4	2
1018	4	1	30	-9	HGDP-CEPH	Brazil_-_Karitiana	Female	3	2	4	4	4	3	4	4	3	3	1	2	2	1	2	4	4
								0.5	0.5	0.5	0.5	0.5	0.5	0.5	0.5	0.5	0.5	0.5	0.5	0.5	0.5	0.5	0.5	0.5
995	4	1	30	-9	HGDP-CEPH	Brazil_-_Karitiana	Female	3	2	-9	4	4	3	2	-9	3	1	1	2	2	1	2	2	2
995	4	1	30	-9	HGDP-CEPH	Brazil_-_Karitiana	Female	3	2	-9	4	4	3	4	-9	3	1	3	2	2	1	2	4	4
								0.5	0.5	0.5	0.5	0.5	0.5	0.5	0.5	0.5	0.5	0.5	0.5	0.5	0.5	0.5	0.5	0.5
1019	4	1	30	-9	HGDP-CEPH	Brazil_-_Karitiana	Male	3	2	4	4	1	2	4	4	3	1	1	2	1	1	2	4	2
1019	4	1	30	-9	HGDP-CEPH	Brazil_-_Karitiana	Male	3	2	4	4	4	3	4	4	3	3	3	2	-9	-9	-9	-9	-9
								0.5	0.5	0.5	0.5	0.5	0.5	0.5	0.5	0.5	0.5	0.5	0.5	1.0	1.0	1.0	1.0	1.0
1009	4	1	30	-9	HGDP-CEPH	Brazil_-_Karitiana	Male	-9	2	4	4	1	3	2	2	3	1	1	2	1	1	2	4	2
1009	4	1	30	-9	HGDP-CEPH	Brazil_-_Karitiana	Male	-9	2	4	4	1	3	2	2	3	1	3	2	-9	-9	-9	-9	-9
								0.5	0.5	0.5	0.5	0.5	0.5	0.5	0.5	0.5	0.5	0.5	0.5	1.0	1.0	1.0	1.0	1.0
846	4	1	31	-9	HGDP-CEPH	Brazil_-_Surui	Female	3	2	3	4	4	3	2	4	3	1	1	2	1	1	2	2	4
846	4	1	31	-9	HGDP-CEPH	Brazil_-_Surui	Female	3	2	3	4	4	3	4	4	3	3	3	2	2	1	2	2	4
								0.5	0.5	0.5	0.5	0.5	0.5	0.5	0.5	0.5	0.5	0.5	0.5	0.5	0.5	0.5	0.5	0.5
832	4	1	31	-9	HGDP-CEPH	Brazil_-_Surui	Female	3	2	4	4	1	3	2	2	3	1	1	2	1	1	2	4	2
832	4	1	31	-9	HGDP-CEPH	Brazil_-_Surui	Female	3	2	4	4	4	3	4	2	3	1	3	2	2	1	2	4	2
								0.5	0.5	0.5	0.5	0.5	0.5	0.5	0.5	0.5	0.5	0.5	0.5	0.5	0.5	0.5	0.5	0.5
845	4	1	31	-9	HGDP-CEPH	Brazil_-_Surui	Male	3	2	4	4	4	3	2	2	3	1	1	2	2	1	2	4	2
845	4	1	31	-9	HGDP-CEPH	Brazil_-_Surui	Male	3	2	4	4	4	3	4	4	3	1	3	2	-9	-9	-9	-9	-9
								0.5	0.5	0.5	0.5	0.5	0.5	0.5	0.5	0.5	0.5	0.5	0.5	1.0	1.0	1.0	1.0	1.0
837	4	1	31	-9	HGDP-CEPH	Brazil_-_Surui	Male	3	2	4	4	1	3	4	2	3	1	1	2	1	1	2	4	2
837	4	1	31	-9	HGDP-CEPH	Brazil_-_Surui	Male	3	2	4	4	1	3	4	4	3	1	3	2	-9	-9	-9	-9	-9
								0.5	0.5	0.5	0.5	0.5	0.5	0.5	0.5	0.5	0.5	0.5	0.5	1.0	1.0	1.0	1.0	1.0
849	4	1	31	-9	HGDP-CEPH	Brazil_-_Surui	Male	3	2	4	4	1	3	2	2	3	1	1	2	1	1	2	4	4
849	4	1	31	-9	HGDP-CEPH	Brazil_-_Surui	Male	3	2	4	4	4	3	4	2	3	3	3	2	-9	-9	-9	-9	-9
								0.5	0.5	0.5	0.5	0.5	0.5	0.5	0.5	0.5	0.5	0.5	0.5	1.0	1.0	1.0	1.0	1.0
838	4	1	31	-9	HGDP-CEPH	Brazil_-_Surui	Female	3	2	4	4	1	3	2	2	3	1	1	2	2	1	2	4	2
838	4	1	31	-9	HGDP-CEPH	Brazil_-_Surui	Female	3	2	4	4	4	3	4	2	3	3	3	2	2	1	2	4	2
								0.5	0.5	0.5	0.5	0.5	0.5	0.5	0.5	0.5	0.5	0.5	0.5	0.5	0.5	0.5	0.5	0.5
843	4	1	31	-9	HGDP-CEPH	Brazil_-_Surui	Male	3	2	4	4	1	3	2	4	3	1	3	2	1	1	2	2	4
843	4	1	31	-9	HGDP-CEPH	Brazil_-_Surui	Male	3	2	4	4	4	3	4	4	3	1	3	2	-9	-9	-9	-9	-9
								0.5	0.5	0.5	0.5	0.5	0.5	0.5	0.5	0.5	0.5	0.5	0.5	1.0	1.0	1.0	1.0	1.0
852	4	1	31	-9	HGDP-CEPH	Brazil_-_Surui	Female	3	2	3	4	1	3	2	2	3	1	1	2	1	1	2	4	2
852	4	1	31	-9	HGDP-CEPH	Brazil_-_Surui	Female	3	2	4	4	1	3	4	4	3	1	3	2	1	1	2	4	2
								0.5	0.5	0.5	0.5	0.5	0.5	0.5	0.5	0.5	0.5	0.5	0.5	0.5	0.5	0.5	0.5	0.5
708	4	1	32	-9	HGDP-CEPH	Colombia_-_Piapoco_and_Curripaco	Female	3	2	4	4	1	2	2	4	3	1	1	2	1	1	2	4	2
708	4	1	32	-9	HGDP-CEPH	Colombia_-_Piapoco_and_Curripaco	Female	3	2	4	4	4	3	2	4	3	1	3	2	2	1	2	4	2
								0.5	0.5	0.5	0.5	0.5	0.5	0.5	0.5	0.5	0.5	0.5	0.5	0.5	0.5	0.5	0.5	0.5
710	4	1	32	-9	HGDP-CEPH	Colombia_-_Piapoco_and_Curripaco	Male	3	2	4	4	1	1	4	2	3	1	1	2	1	1	2	2	4
710	4	1	32	-9	HGDP-CEPH	Colombia_-_Piapoco_and_Curripaco	Male	3	2	4	4	1	2	4	4	3	1	3	2	-9	-9	-9	-9	-9
								0.5	0.5	0.5	0.5	0.5	0.5	0.5	0.5	0.5	0.5	0.5	0.5	1.0	1.0	1.0	1.0	1.0
702	4	1	32	-9	HGDP-CEPH	Colombia_-_Piapoco_and_Curripaco	Female	3	2	3	4	1	2	2	2	3	1	3	2	1	1	2	4	2
702	4	1	32	-9	HGDP-CEPH	Colombia_-_Piapoco_and_Curripaco	Female	3	2	4	4	4	3	4	2	3	1	3	2	1	1	2	4	2
								0.5	0.5	0.5	0.5	0.5	0.5	0.5	0.5	0.5	0.5	0.5	0.5	0.5	0.5	0.5	0.5	0.5
970	4	1	32	-9	HGDP-CEPH	Colombia_-_Piapoco_and_Curripaco	Female	3	2	4	4	1	2	2	4	3	1	1	2	1	1	2	4	2
970	4	1	32	-9	HGDP-CEPH	Colombia_-_Piapoco_and_Curripaco	Female	3	2	4	4	1	3	2	4	3	1	3	2	1	1	2	4	2
								0.5	0.5	0.5	0.5	0.5	0.5	0.5	0.5	0.5	0.5	0.5	0.5	0.5	0.5	0.5	0.5	0.5
703	4	1	32	-9	HGDP-CEPH	Colombia_-_Piapoco_and_Curripaco	Male	3	2	3	4	4	2	4	2	3	1	1	2	1	1	2	2	4
703	4	1	32	-9	HGDP-CEPH	Colombia_-_Piapoco_and_Curripaco	Male	3	2	4	4	4	3	4	4	3	1	3	2	-9	-9	-9	-9	-9
								0.5	0.5	0.5	0.5	0.5	0.5	0.5	0.5	0.5	0.5	0.5	0.5	1.0	1.0	1.0	1.0	1.0
704	4	1	32	-9	HGDP-CEPH	Colombia_-_Piapoco_and_Curripaco	Female	1	2	3	4	1	2	2	2	3	1	3	2	1	1	2	2	4
704	4	1	32	-9	HGDP-CEPH	Colombia_-_Piapoco_and_Curripaco	Female	3	2	4	4	1	3	4	2	3	1	3	2	1	1	2	2	4
								0.5	0.5	0.5	0.5	0.5	0.5	0.5	0.5	0.5	0.5	0.5	0.5	0.5	0.5	0.5	0.5	0.5
706	4	1	32	-9	HGDP-CEPH	Colombia_-_Piapoco_and_Curripaco	Female	3	2	3	4	1	1	2	2	3	1	3	2	1	1	2	2	2
706	4	1	32	-9	HGDP-CEPH	Colombia_-_Piapoco_and_Curripaco	Female	3	2	4	4	1	2	2	4	3	1	3	2	2	1	2	4	2
								0.5	0.5	0.5	0.5	0.5	0.5	0.5	0.5	0.5	0.5	0.5	0.5	0.5	0.5	0.5	0.5	0.5
864	4	1	33	-9	HGDP-CEPH	Mexico_-_Maya	Female	3	2	4	2	4	3	4	2	3	1	3	2	2	1	2	4	4
864	4	1	33	-9	HGDP-CEPH	Mexico_-_Maya	Female	3	2	4	4	4	3	4	4	3	1	3	2	2	1	2	4	4
								0.5	0.5	0.5	0.5	0.5	0.5	0.5	0.5	0.5	0.5	0.5	0.5	0.5	0.5	0.5	0.5	0.5
876	4	1	33	-9	HGDP-CEPH	Mexico_-_Maya	Female	1	2	3	2	4	2	4	4	2	1	1	2	1	1	2	4	2
876	4	1	33	-9	HGDP-CEPH	Mexico_-_Maya	Female	3	2	4	4	4	2	4	4	3	3	3	2	2	1	4	4	2
								0.5	0.5	0.5	0.5	0.5	0.5	0.5	0.5	0.5	0.5	0.5	0.5	0.5	0.5	0.5	0.5	0.5
863	4	1	33	-9	HGDP-CEPH	Mexico_-_Maya	Female	3	2	4	4	4	2	4	2	3	1	1	2	1	1	2	4	2
863	4	1	33	-9	HGDP-CEPH	Mexico_-_Maya	Female	3	2	4	4	4	3	4	4	3	1	1	2	2	1	2	4	2
								0.5	0.5	0.5	0.5	0.5	0.5	0.5	0.5	0.5	0.5	0.5	0.5	0.5	0.5	0.5	0.5	0.5
875	4	1	33	-9	HGDP-CEPH	Mexico_-_Maya	Female	1	2	4	2	1	3	2	4	3	1	1	2	2	1	2	4	2
875	4	1	33	-9	HGDP-CEPH	Mexico_-_Maya	Female	1	2	4	4	4	3	4	4	3	3	3	2	2	1	2	4	4
								0.5	0.5	0.5	0.5	0.5	0.5	0.5	0.5	0.5	0.5	0.5	0.5	0.5	0.5	0.5	0.5	0.5
865	4	1	33	-9	HGDP-CEPH	Mexico_-_Maya	Female	3	2	4	2	1	3	2	4	3	1	1	2	1	1	2	4	4
865	4	1	33	-9	HGDP-CEPH	Mexico_-_Maya	Female	3	2	4	2	1	3	4	4	3	1	3	2	2	1	2	4	4
								0.5	0.5	0.5	0.5	0.5	0.5	0.5	0.5	0.5	0.5	0.5	0.5	0.5	0.5	0.5	0.5	0.5
877	4	1	33	-9	HGDP-CEPH	Mexico_-_Maya	Male	3	2	4	2	1	2	2	2	3	1	3	2	2	1	4	2	4
877	4	1	33	-9	HGDP-CEPH	Mexico_-_Maya	Male	3	2	4	4	4	3	2	4	3	1	3	2	-9	-9	-9	-9	-9
								0.5	0.5	0.5	0.5	0.5	0.5	0.5	0.5	0.5	0.5	0.5	0.5	1.0	1.0	1.0	1.0	1.0
862	4	1	33	-9	HGDP-CEPH	Mexico_-_Maya	Female	3	2	4	2	4	1	2	2	3	1	1	2	2	1	2	4	2
862	4	1	33	-9	HGDP-CEPH	Mexico_-_Maya	Female	3	2	4	4	4	2	4	4	3	3	3	2	2	1	2	4	4
								0.5	0.5	0.5	0.5	0.5	0.5	0.5	0.5	0.5	0.5	0.5	0.5	0.5	0.5	0.5	0.5	0.5
854	4	1	33	-9	HGDP-CEPH	Mexico_-_Maya	Female	1	2	3	2	4	2	4	2	3	1	1	2	2	1	2	4	2
854	4	1	33	-9	HGDP-CEPH	Mexico_-_Maya	Female	3	2	4	4	4	3	4	4	3	1	3	2	2	1	2	4	2
								0.5	0.5	0.5	0.5	0.5	0.5	0.5	0.5	0.5	0.5	0.5	0.5	0.5	0.5	0.5	0.5	0.5
856	4	1	33	-9	HGDP-CEPH	Mexico_-_Maya	Male	3	2	4	2	1	3	2	2	3	1	3	2	1	1	2	4	2
856	4	1	33	-9	HGDP-CEPH	Mexico_-_Maya	Male	3	2	4	4	4	3	2	4	3	1	3	2	-9	-9	-9	-9	-9
								0.5	0.5	0.5	0.5	0.5	0.5	0.5	0.5	0.5	0.5	0.5	0.5	1.0	1.0	1.0	1.0	1.0
868	4	1	33	-9	HGDP-CEPH	Mexico_-_Maya	Female	3	2	3	4	1	2	2	2	3	1	3	2	2	1	2	4	4
868	4	1	33	-9	HGDP-CEPH	Mexico_-_Maya	Female	3	2	4	4	4	3	4	2	3	1	3	2	2	1	2	4	4
								0.5	0.5	0.5	0.5	0.5	0.5	0.5	0.5	0.5	0.5	0.5	0.5	0.5	0.5	0.5	0.5	0.5
857	4	1	33	-9	HGDP-CEPH	Mexico_-_Maya	Female	3	2	4	4	1	2	2	4	3	1	1	2	2	1	2	4	2
857	4	1	33	-9	HGDP-CEPH	Mexico_-_Maya	Female	3	2	4	4	1	3	4	4	3	1	1	2	2	1	2	4	2
								0.5	0.5	0.5	0.5	0.5	0.5	0.5	0.5	0.5	0.5	0.5	0.5	0.5	0.5	0.5	0.5	0.5
869	4	1	33	-9	HGDP-CEPH	Mexico_-_Maya	Female	3	2	4	4	1	2	4	4	3	1	1	2	1	1	2	2	2
869	4	1	33	-9	HGDP-CEPH	Mexico_-_Maya	Female	3	2	4	4	4	3	4	4	3	1	3	2	1	1	4	4	4
								0.5	0.5	0.5	0.5	0.5	0.5	0.5	0.5	0.5	0.5	0.5	0.5	0.5	0.5	0.5	0.5	0.5
858	4	1	33	-9	HGDP-CEPH	Mexico_-_Maya	Female	1	2	4	4	4	2	4	2	3	1	3	2	2	1	2	4	2
858	4	1	33	-9	HGDP-CEPH	Mexico_-_Maya	Female	3	2	4	4	4	3	4	4	3	1	3	2	2	1	2	4	4
								0.5	0.5	0.5	0.5	0.5	0.5	0.5	0.5	0.5	0.5	0.5	0.5	0.5	0.5	0.5	0.5	0.5
870	4	1	33	-9	HGDP-CEPH	Mexico_-_Maya	Female	3	2	4	4	1	1	2	2	3	1	1	2	1	1	2	2	2
870	4	1	33	-9	HGDP-CEPH	Mexico_-_Maya	Female	3	2	4	4	4	2	2	4	3	1	1	2	2	1	4	4	4
								0.5	0.5	0.5	0.5	0.5	0.5	0.5	0.5	0.5	0.5	0.5	0.5	0.5	0.5	0.5	0.5	0.5
859	4	1	33	-9	HGDP-CEPH	Mexico_-_Maya	Female	3	2	3	2	1	2	4	2	3	1	1	2	1	1	2	2	2
859	4	1	33	-9	HGDP-CEPH	Mexico_-_Maya	Female	3	2	4	4	4	2	4	4	3	1	3	2	1	1	4	2	2
								0.5	0.5	0.5	0.5	0.5	0.5	0.5	0.5	0.5	0.5	0.5	0.5	0.5	0.5	0.5	0.5	0.5
871	4	1	33	-9	HGDP-CEPH	Mexico_-_Maya	Female	3	2	3	4	4	2	2	2	3	1	1	2	1	1	2	2	2
871	4	1	33	-9	HGDP-CEPH	Mexico_-_Maya	Female	3	2	4	4	4	3	4	2	3	1	3	2	2	1	4	4	4
								0.5	0.5	0.5	0.5	0.5	0.5	0.5	0.5	0.5	0.5	0.5	0.5	0.5	0.5	0.5	0.5	0.5
855	4	1	33	-9	HGDP-CEPH	Mexico_-_Maya	Female	3	2	4	4	1	2	2	2	3	1	1	2	1	1	2	2	2
855	4	1	33	-9	HGDP-CEPH	Mexico_-_Maya	Female	3	2	4	4	4	3	2	2	3	1	1	2	2	1	2	4	4
								0.5	0.5	0.5	0.5	0.5	0.5	0.5	0.5	0.5	0.5	0.5	0.5	0.5	0.5	0.5	0.5	0.5
860	4	1	33	-9	HGDP-CEPH	Mexico_-_Maya	Female	3	2	4	4	1	2	2	2	3	1	1	2	1	1	2	4	2
860	4	1	33	-9	HGDP-CEPH	Mexico_-_Maya	Female	3	2	4	4	1	3	4	4	3	1	3	2	2	1	4	4	4
								0.5	0.5	0.5	0.5	0.5	0.5	0.5	0.5	0.5	0.5	0.5	0.5	0.5	0.5	0.5	0.5	0.5
872	4	1	33	-9	HGDP-CEPH	Mexico_-_Maya	Female	3	2	4	4	1	2	2	2	3	1	1	2	2	1	2	2	4
872	4	1	33	-9	HGDP-CEPH	Mexico_-_Maya	Female	3	2	4	4	1	3	4	2	3	1	1	2	2	1	2	4	4
								0.5	0.5	0.5	0.5	0.5	0.5	0.5	0.5	0.5	0.5	0.5	0.5	0.5	0.5	0.5	0.5	0.5
861	4	1	33	-9	HGDP-CEPH	Mexico_-_Maya	Female	3	2	4	4	1	2	2	4	3	1	1	2	1	1	2	4	2
861	4	1	33	-9	HGDP-CEPH	Mexico_-_Maya	Female	3	2	4	4	1	3	4	4	3	1	3	2	1	1	2	4	2
								0.5	0.5	0.5	0.5	0.5	0.5	0.5	0.5	0.5	0.5	0.5	0.5	0.5	0.5	0.5	0.5	0.5
873	4	1	33	-9	HGDP-CEPH	Mexico_-_Maya	Female	3	2	3	2	1	2	2	2	3	1	1	2	2	1	2	4	2
873	4	1	33	-9	HGDP-CEPH	Mexico_-_Maya	Female	3	2	4	4	1	3	4	2	3	1	1	2	2	1	2	4	4
								0.5	0.5	0.5	0.5	0.5	0.5	0.5	0.5	0.5	0.5	0.5	0.5	0.5	0.5	0.5	0.5	0.5
1060	4	1	34	-9	HGDP-CEPH	Mexico_-_Pima	Male	1	2	3	4	1	2	2	4	3	1	3	2	2	1	2	4	2
1060	4	1	34	-9	HGDP-CEPH	Mexico_-_Pima	Male	3	2	4	4	1	3	4	4	3	1	3	2	-9	-9	-9	-9	-9
								0.5	0.5	0.5	0.5	0.5	0.5	0.5	0.5	0.5	0.5	0.5	0.5	1.0	1.0	1.0	1.0	1.0
1047	4	1	34	-9	HGDP-CEPH	Mexico_-_Pima	Male	3	2	3	2	1	2	4	2	3	1	1	2	2	1	2	4	4
1047	4	1	34	-9	HGDP-CEPH	Mexico_-_Pima	Male	3	2	4	4	4	3	4	4	3	1	3	2	-9	-9	-9	-9	-9
								0.5	0.5	0.5	0.5	0.5	0.5	0.5	0.5	0.5	0.5	0.5	0.5	1.0	1.0	1.0	1.0	1.0
1059	4	1	34	-9	HGDP-CEPH	Mexico_-_Pima	Male	3	2	4	4	1	3	4	2	2	1	3	2	1	1	2	2	4
1059	4	1	34	-9	HGDP-CEPH	Mexico_-_Pima	Male	3	2	4	4	4	3	4	4	3	1	3	2	-9	-9	-9	-9	-9
								0.5	0.5	0.5	0.5	0.5	0.5	0.5	0.5	0.5	0.5	0.5	0.5	1.0	1.0	1.0	1.0	1.0
1037	4	1	34	-9	HGDP-CEPH	Mexico_-_Pima	Male	1	2	3	2	1	3	2	4	3	1	1	2	2	1	2	4	4
1037	4	1	34	-9	HGDP-CEPH	Mexico_-_Pima	Male	3	2	4	4	1	3	2	4	3	1	1	2	-9	-9	-9	-9	-9
								0.5	0.5	0.5	0.5	0.5	0.5	0.5	0.5	0.5	0.5	0.5	0.5	1.0	1.0	1.0	1.0	1.0
1058	4	1	34	-9	HGDP-CEPH	Mexico_-_Pima	Female	3	2	4	2	1	3	2	2	3	1	3	2	2	1	2	4	4
1058	4	1	34	-9	HGDP-CEPH	Mexico_-_Pima	Female	3	2	4	4	1	3	2	4	3	1	3	2	2	1	2	4	4
								0.5	0.5	0.5	0.5	0.5	0.5	0.5	0.5	0.5	0.5	0.5	0.5	0.5	0.5	0.5	0.5	0.5
1050	4	1	34	-9	HGDP-CEPH	Mexico_-_Pima	Male	3	2	3	2	1	2	2	2	3	1	3	2	2	1	2	4	4
1050	4	1	34	-9	HGDP-CEPH	Mexico_-_Pima	Male	3	2	3	2	1	3	4	4	3	1	3	2	-9	-9	-9	-9	-9
								0.5	0.5	0.5	0.5	0.5	0.5	0.5	0.5	0.5	0.5	0.5	0.5	1.0	1.0	1.0	1.0	1.0
1041	4	1	34	-9	HGDP-CEPH	Mexico_-_Pima	Female	3	2	4	2	1	2	2	2	3	1	1	2	2	1	2	4	2
1041	4	1	34	-9	HGDP-CEPH	Mexico_-_Pima	Female	3	2	4	4	1	3	4	2	3	1	3	2	2	1	2	4	4
								0.5	0.5	0.5	0.5	0.5	0.5	0.5	0.5	0.5	0.5	0.5	0.5	0.5	0.5	0.5	0.5	0.5
1053	4	1	34	-9	HGDP-CEPH	Mexico_-_Pima	Female	3	2	4	2	1	2	2	2	3	1	1	2	2	1	2	4	2
1053	4	1	34	-9	HGDP-CEPH	Mexico_-_Pima	Female	3	2	4	4	1	3	2	4	3	1	3	2	2	1	2	4	4
								0.5	0.5	0.5	0.5	0.5	0.5	0.5	0.5	0.5	0.5	0.5	0.5	0.5	0.5	0.5	0.5	0.5
1043	4	1	34	-9	HGDP-CEPH	Mexico_-_Pima	Male	1	2	3	2	1	3	4	4	3	1	1	2	2	1	2	4	4
1043	4	1	34	-9	HGDP-CEPH	Mexico_-_Pima	Male	3	2	4	4	1	3	4	4	3	1	3	2	-9	-9	-9	-9	-9
								0.5	0.5	0.5	0.5	0.5	0.5	0.5	0.5	0.5	0.5	0.5	0.5	1.0	1.0	1.0	1.0	1.0
1055	4	1	34	-9	HGDP-CEPH	Mexico_-_Pima	Male	3	2	3	2	1	2	4	2	3	1	1	2	2	1	2	4	4
1055	4	1	34	-9	HGDP-CEPH	Mexico_-_Pima	Male	3	2	4	4	4	2	4	4	3	1	3	2	-9	-9	-9	-9	-9
								0.5	0.5	0.5	0.5	0.5	0.5	0.5	0.5	0.5	0.5	0.5	0.5	1.0	1.0	1.0	1.0	1.0
1051	4	1	34	-9	HGDP-CEPH	Mexico_-_Pima	Female	3	2	4	2	4	2	4	2	3	1	1	2	2	1	2	2	4
1051	4	1	34	-9	HGDP-CEPH	Mexico_-_Pima	Female	3	2	4	2	4	3	4	2	3	1	3	2	2	1	2	4	4
								0.5	0.5	0.5	0.5	0.5	0.5	0.5	0.5	0.5	0.5	0.5	0.5	0.5	0.5	0.5	0.5	0.5
1044	4	1	34	-9	HGDP-CEPH	Mexico_-_Pima	Female	3	2	4	2	1	3	2	4	3	1	3	2	2	1	2	4	4
1044	4	1	34	-9	HGDP-CEPH	Mexico_-_Pima	Female	3	2	4	2	1	3	2	4	3	1	3	2	2	1	2	4	4
								0.5	0.5	0.5	0.5	0.5	0.5	0.5	0.5	0.5	0.5	0.5	0.5	0.5	0.5	0.5	0.5	0.5
1056	4	1	34	-9	HGDP-CEPH	Mexico_-_Pima	Female	1	2	4	2	1	1	2	4	3	1	3	2	2	1	2	4	4
1056	4	1	34	-9	HGDP-CEPH	Mexico_-_Pima	Female	1	2	4	2	1	2	4	4	3	1	3	2	2	1	2	4	4
								0.5	0.5	0.5	0.5	0.5	0.5	0.5	0.5	0.5	0.5	0.5	0.5	0.5	0.5	0.5	0.5	0.5
1057	4	1	34	-9	HGDP-CEPH	Mexico_-_Pima	Male	1	2	4	2	1	2	2	4	3	1	1	2	2	1	4	4	2
1057	4	1	34	-9	HGDP-CEPH	Mexico_-_Pima	Male	3	2	4	4	1	3	2	4	3	1	3	2	-9	-9	-9	-9	-9
								0.5	0.5	0.5	0.5	0.5	0.5	0.5	0.5	0.5	0.5	0.5	0.5	1.0	1.0	1.0	1.0	1.0
Sp001	5	0	35	1	HYPOTHETICAL_CASE_SAMPLES	CASE1	Unknown	1	2	4	4	1	2	4	2	3	1	1	2	-9	-9	-9	-9	-9
Sp001	5	0	35	1	HYPOTHETICAL_CASE_SAMPLES	CASE1	Unknown	1	2	4	4	4	3	4	2	3	3	3	4	-9	-9	-9	-9	-9
								0.5	0.5	0.5	0.5	0.5	0.5	0.5	0.5	0.5	0.5	0.5	0.5	0	0	0	0	0
Sp002	5	0	35	1	HYPOTHETICAL_CASE_SAMPLES	CASE1	Unknown	1	2	4	4	1	2	4	2	3	3	1	2	-9	-9	-9	-9	-9
Sp002	5	0	35	1	HYPOTHETICAL_CASE_SAMPLES	CASE1	Unknown	1	2	4	4	4	2	4	4	3	3	1	4	-9	-9	-9	-9	-9
								0.5	0.5	0.5	0.5	0.5	0.5	0.5	0.5	0.5	0.5	0.5	0.5	0	0	0	0	0
Sp003	5	0	35	1	HYPOTHETICAL_CASE_SAMPLES	CASE1	Unknown	1	2	4	4	1	2	4	4	2	1	1	2	-9	-9	-9	-9	-9
Sp003	5	0	35	1	HYPOTHETICAL_CASE_SAMPLES	CASE1	Unknown	1	2	4	4	1	2	4	4	3	1	3	2	-9	-9	-9	-9	-9
								0.5	0.5	0.5	0.5	0.5	0.5	0.5	0.5	0.5	0.5	0.5	0.5	0	0	0	0	0
Sp004	5	0	35	1	HYPOTHETICAL_CASE_SAMPLES	CASE1	Unknown	1	2	4	2	1	2	2	2	2	1	1	2	-9	-9	-9	-9	-9
Sp004	5	0	35	1	HYPOTHETICAL_CASE_SAMPLES	CASE1	Unknown	1	2	4	4	1	2	4	2	3	3	3	2	-9	-9	-9	-9	-9
								0.5	0.5	0.5	0.5	0.5	0.5	0.5	0.5	0.5	0.5	0.5	0.5	0	0	0	0	0
Sp005	5	0	35	1	HYPOTHETICAL_CASE_SAMPLES	CASE1	Unknown	3	2	3	4	4	2	2	2	2	1	1	2	-9	-9	-9	-9	-9
Sp005	5	0	35	1	HYPOTHETICAL_CASE_SAMPLES	CASE1	Unknown	3	2	4	4	4	2	4	4	3	1	3	2	-9	-9	-9	-9	-9
								0.5	0.5	0.5	0.5	0.5	0.5	0.5	0.5	0.5	0.5	0.5	0.5	0	0	0	0	0
Sp006	5	0	35	1	HYPOTHETICAL_CASE_SAMPLES	CASE1	Unknown	1	2	4	2	1	3	2	2	2	1	3	2	-9	-9	-9	-9	-9
Sp006	5	0	35	1	HYPOTHETICAL_CASE_SAMPLES	CASE1	Unknown	1	2	4	4	1	3	2	4	3	1	3	2	-9	-9	-9	-9	-9
								0.5	0.5	0.5	0.5	0.5	0.5	0.5	0.5	0.5	0.5	0.5	0.5	0	0	0	0	0
Sp007	5	0	35	1	HYPOTHETICAL_CASE_SAMPLES	CASE1	Unknown	1	2	4	4	1	2	2	2	3	1	1	2	-9	-9	-9	-9	-9
Sp007	5	0	35	1	HYPOTHETICAL_CASE_SAMPLES	CASE1	Unknown	3	2	4	4	1	2	2	2	3	1	3	4	-9	-9	-9	-9	-9
								0.5	0.5	0.5	0.5	0.5	0.5	0.5	0.5	0.5	0.5	0.5	0.5	0	0	0	0	0
Sp008	5	0	35	1	HYPOTHETICAL_CASE_SAMPLES	CASE1	Unknown	1	2	3	4	1	2	2	2	2	1	1	2	-9	-9	-9	-9	-9
Sp008	5	0	35	1	HYPOTHETICAL_CASE_SAMPLES	CASE1	Unknown	1	2	4	4	4	2	2	2	2	3	1	2	-9	-9	-9	-9	-9
								0.5	0.5	0.5	0.5	0.5	0.5	0.5	0.5	0.5	0.5	0.5	0.5	0	0	0	0	0
Sp009	5	0	35	1	HYPOTHETICAL_CASE_SAMPLES	CASE1	Unknown	1	2	4	4	1	3	2	4	2	1	1	2	-9	-9	-9	-9	-9
Sp009	5	0	35	1	HYPOTHETICAL_CASE_SAMPLES	CASE1	Unknown	3	2	4	4	4	3	4	4	3	1	1	2	-9	-9	-9	-9	-9
								0.5	0.5	0.5	0.5	0.5	0.5	0.5	0.5	0.5	0.5	0.5	0.5	0	0	0	0	0
Sp010	5	0	35	1	HYPOTHETICAL_CASE_SAMPLES	CASE1	Unknown	3	2	3	4	1	2	2	2	3	1	1	2	-9	-9	-9	-9	-9
Sp010	5	0	35	1	HYPOTHETICAL_CASE_SAMPLES	CASE1	Unknown	3	2	4	4	4	2	4	2	3	1	3	2	-9	-9	-9	-9	-9
								0.5	0.5	0.5	0.5	0.5	0.5	0.5	0.5	0.5	0.5	0.5	0.5	0	0	0	0	0
Sp011	5	0	35	1	HYPOTHETICAL_CASE_SAMPLES	CASE1	Unknown	1	2	4	4	1	2	2	2	3	1	1	2	-9	-9	-9	-9	-9
Sp011	5	0	35	1	HYPOTHETICAL_CASE_SAMPLES	CASE1	Unknown	3	2	4	4	1	3	4	4	3	3	1	4	-9	-9	-9	-9	-9
								0.5	0.5	0.5	0.5	0.5	0.5	0.5	0.5	0.5	0.5	0.5	0.5	0	0	0	0	0
Sp012	5	0	35	1	HYPOTHETICAL_CASE_SAMPLES	CASE1	Unknown	1	2	4	4	1	2	2	2	2	1	1	2	-9	-9	-9	-9	-9
Sp012	5	0	35	1	HYPOTHETICAL_CASE_SAMPLES	CASE1	Unknown	3	2	4	4	4	3	2	4	3	1	1	2	-9	-9	-9	-9	-9
								0.5	0.5	0.5	0.5	0.5	0.5	0.5	0.5	0.5	0.5	0.5	0.5	0	0	0	0	0
Sp013	5	0	35	1	HYPOTHETICAL_CASE_SAMPLES	CASE1	Unknown	1	2	3	2	4	2	2	4	2	1	1	2	-9	-9	-9	-9	-9
Sp013	5	0	35	1	HYPOTHETICAL_CASE_SAMPLES	CASE1	Unknown	3	2	4	4	4	3	2	4	3	1	3	2	-9	-9	-9	-9	-9
								0.5	0.5	0.5	0.5	0.5	0.5	0.5	0.5	0.5	0.5	0.5	0.5	0	0	0	0	0
Sp014	5	0	35	1	HYPOTHETICAL_CASE_SAMPLES	CASE1	Unknown	1	2	3	4	1	2	2	2	2	1	1	2	-9	-9	-9	-9	-9
Sp014	5	0	35	1	HYPOTHETICAL_CASE_SAMPLES	CASE1	Unknown	3	2	4	4	1	3	4	4	2	1	1	2	-9	-9	-9	-9	-9
								0.5	0.5	0.5	0.5	0.5	0.5	0.5	0.5	0.5	0.5	0.5	0.5	0	0	0	0	0
Sp015	5	0	35	1	HYPOTHETICAL_CASE_SAMPLES	CASE1	Unknown	3	2	4	4	1	3	2	2	2	1	1	2	-9	-9	-9	-9	-9
Sp015	5	0	35	1	HYPOTHETICAL_CASE_SAMPLES	CASE1	Unknown	3	2	4	4	4	3	4	4	3	3	1	2	-9	-9	-9	-9	-9
								0.5	0.5	0.5	0.5	0.5	0.5	0.5	0.5	0.5	0.5	0.5	0.5	0	0	0	0	0
Sp016	5	0	35	1	HYPOTHETICAL_CASE_SAMPLES	CASE1	Unknown	1	2	4	2	1	2	2	2	2	1	1	2	-9	-9	-9	-9	-9
Sp016	5	0	35	1	HYPOTHETICAL_CASE_SAMPLES	CASE1	Unknown	3	2	4	4	4	3	4	2	3	1	3	2	-9	-9	-9	-9	-9
								0.5	0.5	0.5	0.5	0.5	0.5	0.5	0.5	0.5	0.5	0.5	0.5	0	0	0	0	0
Sp017	5	0	35	1	HYPOTHETICAL_CASE_SAMPLES	CASE1	Unknown	3	2	4	4	1	2	4	2	3	1	1	2	-9	-9	-9	-9	-9
Sp017	5	0	35	1	HYPOTHETICAL_CASE_SAMPLES	CASE1	Unknown	3	2	4	4	1	2	4	2	3	1	3	2	-9	-9	-9	-9	-9
								0.5	0.5	0.5	0.5	0.5	0.5	0.5	0.5	0.5	0.5	0.5	0.5	0	0	0	0	0
Sp901	6	0	36	1	HYPOTHETICAL_CASE_SAMPLES	CASE2	Unknown	1	2	3	4	1	2	2	2	3	1	3	2	-9	-9	-9	-9	-9
Sp901	6	0	36	1	HYPOTHETICAL_CASE_SAMPLES	CASE2	Unknown	1	4	4	4	4	2	2	4	3	1	3	2	-9	-9	-9	-9	-9
								0.5	0.5	0.5	0.5	0.5	0.5	0.5	0.5	0.5	0.5	0.5	0.5	0	0	0	0	0
Sp902	6	0	36	1	HYPOTHETICAL_CASE_SAMPLES	CASE2	Unknown	3	2	4	4	1	2	2	2	3	1	1	2	-9	-9	-9	-9	-9
Sp902	6	0	36	1	HYPOTHETICAL_CASE_SAMPLES	CASE2	Unknown	3	4	4	4	4	3	2	2	3	1	3	2	-9	-9	-9	-9	-9
								0.5	0.5	0.5	0.5	0.5	0.5	0.5	0.5	0.5	0.5	0.5	0.5	0	0	0	0	0
Sp903	6	0	36	1	HYPOTHETICAL_CASE_SAMPLES	CASE2	Unknown	1	2	4	2	1	3	2	2	3	1	3	2	-9	-9	-9	-9	-9
Sp903	6	0	36	1	HYPOTHETICAL_CASE_SAMPLES	CASE2	Unknown	1	4	4	4	4	3	2	2	3	1	3	2	-9	-9	-9	-9	-9
								0.5	0.5	0.5	0.5	0.5	0.5	0.5	0.5	0.5	0.5	0.5	0.5	0	0	0	0	0
Sp904	6	0	36	1	HYPOTHETICAL_CASE_SAMPLES	CASE2	Unknown	1	2	3	4	1	2	2	4	3	3	1	2	-9	-9	-9	-9	-9
Sp904	6	0	36	1	HYPOTHETICAL_CASE_SAMPLES	CASE2	Unknown	1	2	4	4	1	3	2	4	3	3	1	4	-9	-9	-9	-9	-9
								0.5	0.5	0.5	0.5	0.5	0.5	0.5	0.5	0.5	0.5	0.5	0.5	0	0	0	0	0
Sp905	6	0	36	1	HYPOTHETICAL_CASE_SAMPLES	CASE2	Unknown	1	2	3	4	1	3	2	2	3	1	1	2	-9	-9	-9	-9	-9
Sp905	6	0	36	1	HYPOTHETICAL_CASE_SAMPLES	CASE2	Unknown	1	2	4	4	1	3	4	2	3	3	3	2	-9	-9	-9	-9	-9
								0.5	0.5	0.5	0.5	0.5	0.5	0.5	0.5	0.5	0.5	0.5	0.5	0	0	0	0	0
Sp906	6	0	36	1	HYPOTHETICAL_CASE_SAMPLES	CASE2	Unknown	1	2	4	4	1	2	2	2	3	3	3	2	-9	-9	-9	-9	-9
Sp906	6	0	36	1	HYPOTHETICAL_CASE_SAMPLES	CASE2	Unknown	1	4	4	4	4	2	2	4	3	3	3	2	-9	-9	-9	-9	-9
								0.5	0.5	0.5	0.5	0.5	0.5	0.5	0.5	0.5	0.5	0.5	0.5	0	0	0	0	0
Sp907	6	0	36	1	HYPOTHETICAL_CASE_SAMPLES	CASE2	Unknown	3	4	4	4	1	2	2	2	3	1	1	4	-9	-9	-9	-9	-9
Sp907	6	0	36	1	HYPOTHETICAL_CASE_SAMPLES	CASE2	Unknown	3	4	4	4	4	3	4	2	3	1	3	4	-9	-9	-9	-9	-9
								0.5	0.5	0.5	0.5	0.5	0.5	0.5	0.5	0.5	0.5	0.5	0.5	0	0	0	0	0
Sp908	6	0	36	1	HYPOTHETICAL_CASE_SAMPLES	CASE2	Unknown	1	2	3	2	1	3	2	2	3	1	1	2	-9	-9	-9	-9	-9
Sp908	6	0	36	1	HYPOTHETICAL_CASE_SAMPLES	CASE2	Unknown	1	4	4	4	1	3	2	2	3	1	3	2	-9	-9	-9	-9	-9
								0.5	0.5	0.5	0.5	0.5	0.5	0.5	0.5	0.5	0.5	0.5	0.5	0	0	0	0	0
Sp909	6	0	36	1	HYPOTHETICAL_CASE_SAMPLES	CASE2	Unknown	1	2	3	4	1	2	2	4	3	1	1	2	-9	-9	-9	-9	-9
Sp909	6	0	36	1	HYPOTHETICAL_CASE_SAMPLES	CASE2	Unknown	1	4	4	4	1	2	2	4	3	3	1	4	-9	-9	-9	-9	-9
								0.5	0.5	0.5	0.5	0.5	0.5	0.5	0.5	0.5	0.5	0.5	0.5	0	0	0	0	0
Sp910	6	0	36	1	HYPOTHETICAL_CASE_SAMPLES	CASE2	Unknown	1	4	3	2	2	2	2	2	3	1	1	2	-9	-9	-9	-9	-9
Sp910	6	0	36	1	HYPOTHETICAL_CASE_SAMPLES	CASE2	Unknown	1	4	4	2	4	2	2	2	3	1	3	2	-9	-9	-9	-9	-9
								0.5	0.5	0.5	0.5	0.5	0.5	0.5	0.5	0.5	0.5	0.5	0.5	0	0	0	0	0
Sp911	6	0	36	1	HYPOTHETICAL_CASE_SAMPLES	CASE2	Unknown	1	2	3	4	1	3	2	2	3	1	1	2	-9	-9	-9	-9	-9
Sp911	6	0	36	1	HYPOTHETICAL_CASE_SAMPLES	CASE2	Unknown	3	2	4	4	4	3	4	2	3	3	3	4	-9	-9	-9	-9	-9
								0.5	0.5	0.5	0.5	0.5	0.5	0.5	0.5	0.5	0.5	0.5	0.5	0	0	0	0	0
Sp912	6	0	36	1	HYPOTHETICAL_CASE_SAMPLES	CASE2	Unknown	1	2	4	2	4	3	2	2	3	1	1	2	-9	-9	-9	-9	-9
Sp912	6	0	36	1	HYPOTHETICAL_CASE_SAMPLES	CASE2	Unknown	3	4	4	4	4	3	2	2	3	1	3	2	-9	-9	-9	-9	-9
								0.5	0.5	0.5	0.5	0.5	0.5	0.5	0.5	0.5	0.5	0.5	0.5	0	0	0	0	0
Sp913	6	0	36	1	HYPOTHETICAL_CASE_SAMPLES	CASE2	Unknown	1	2	3	4	1	2	2	4	2	1	1	2	-9	-9	-9	-9	-9
Sp913	6	0	36	1	HYPOTHETICAL_CASE_SAMPLES	CASE2	Unknown	1	2	4	4	1	2	2	4	3	3	1	4	-9	-9	-9	-9	-9
								0.5	0.5	0.5	0.5	0.5	0.5	0.5	0.5	0.5	0.5	0.5	0.5	0	0	0	0	0
Sp914	6	0	36	1	HYPOTHETICAL_CASE_SAMPLES	CASE2	Unknown	1	2	4	4	1	3	2	2	3	1	1	4	-9	-9	-9	-9	-9
Sp914	6	0	36	1	HYPOTHETICAL_CASE_SAMPLES	CASE2	Unknown	1	2	4	4	1	3	4	4	3	3	3	4	-9	-9	-9	-9	-9
								0.5	0.5	0.5	0.5	0.5	0.5	0.5	0.5	0.5	0.5	0.5	0.5	0	0	0	0	0
Sp915	6	0	36	1	HYPOTHETICAL_CASE_SAMPLES	CASE2	Unknown	1	2	3	4	1	2	2	2	3	3	1	2	-9	-9	-9	-9	-9
Sp915	6	0	36	1	HYPOTHETICAL_CASE_SAMPLES	CASE2	Unknown	1	4	4	4	4	3	2	4	3	3	1	2	-9	-9	-9	-9	-9
								0.5	0.5	0.5	0.5	0.5	0.5	0.5	0.5	0.5	0.5	0.5	0.5	0	0	0	0	0
Sp916	6	0	36	1	HYPOTHETICAL_CASE_SAMPLES	CASE2	Unknown	3	4	3	4	1	2	4	2	3	1	1	2	-9	-9	-9	-9	-9
Sp916	6	0	36	1	HYPOTHETICAL_CASE_SAMPLES	CASE2	Unknown	3	4	3	4	4	3	4	2	3	1	3	4	-9	-9	-9	-9	-9
								0.5	0.5	0.5	0.5	0.5	0.5	0.5	0.5	0.5	0.5	0.5	0.5	0	0	0	0	0
Cnt001	7	0	37	2	HYPOTHETICAL_CONTROL_SAMPLES	CONTROL	Unknown	1	2	4	4	1	2	4	2	2	1	1	2	-9	-9	-9	-9	-9
Cnt001	7	0	37	2	HYPOTHETICAL_CONTROL_SAMPLES	CONTROL	Unknown	1	2	4	4	4	3	4	2	2	1	3	4	-9	-9	-9	-9	-9
								0.5	0.5	0.5	0.5	0.5	0.5	0.5	0.5	0.5	0.5	0.5	0.5	0	0	0	0	0
Cnt002	7	0	37	2	HYPOTHETICAL_CONTROL_SAMPLES	CONTROL	Unknown	1	2	4	4	1	2	4	2	3	3	1	2	-9	-9	-9	-9	-9
Cnt002	7	0	37	2	HYPOTHETICAL_CONTROL_SAMPLES	CONTROL	Unknown	3	2	4	4	4	2	4	4	3	3	3	4	-9	-9	-9	-9	-9
								0.5	0.5	0.5	0.5	0.5	0.5	0.5	0.5	0.5	0.5	0.5	0.5	0	0	0	0	0
Cnt003	7	0	37	2	HYPOTHETICAL_CONTROL_SAMPLES	CONTROL	Unknown	1	2	4	4	1	2	4	4	2	1	1	2	-9	-9	-9	-9	-9
Cnt003	7	0	37	2	HYPOTHETICAL_CONTROL_SAMPLES	CONTROL	Unknown	1	4	4	4	1	2	4	4	3	1	3	4	-9	-9	-9	-9	-9
								0.5	0.5	0.5	0.5	0.5	0.5	0.5	0.5	0.5	0.5	0.5	0.5	0	0	0	0	0
Cnt004	7	0	37	2	HYPOTHETICAL_CONTROL_SAMPLES	CONTROL	Unknown	1	2	3	2	1	2	2	2	2	1	1	4	-9	-9	-9	-9	-9
Cnt004	7	0	37	2	HYPOTHETICAL_CONTROL_SAMPLES	CONTROL	Unknown	1	2	3	4	1	2	4	2	3	3	3	4	-9	-9	-9	-9	-9
								0.5	0.5	0.5	0.5	0.5	0.5	0.5	0.5	0.5	0.5	0.5	0.5	0	0	0	0	0
Cnt005	7	0	37	2	HYPOTHETICAL_CONTROL_SAMPLES	CONTROL	Unknown	3	2	3	2	4	2	2	2	2	1	3	2	-9	-9	-9	-9	-9
Cnt005	7	0	37	2	HYPOTHETICAL_CONTROL_SAMPLES	CONTROL	Unknown	3	2	4	2	4	2	4	4	3	1	3	2	-9	-9	-9	-9	-9
								0.5	0.5	0.5	0.5	0.5	0.5	0.5	0.5	0.5	0.5	0.5	0.5	0	0	0	0	0
Cnt006	7	0	37	2	HYPOTHETICAL_CONTROL_SAMPLES	CONTROL	Unknown	1	2	4	2	1	3	2	2	2	1	3	2	-9	-9	-9	-9	-9
Cnt006	7	0	37	2	HYPOTHETICAL_CONTROL_SAMPLES	CONTROL	Unknown	1	2	4	4	4	3	2	4	3	3	3	2	-9	-9	-9	-9	-9
								0.5	0.5	0.5	0.5	0.5	0.5	0.5	0.5	0.5	0.5	0.5	0.5	0	0	0	0	0
Cnt007	7	0	37	2	HYPOTHETICAL_CONTROL_SAMPLES	CONTROL	Unknown	1	2	4	4	1	2	2	2	3	3	1	2	-9	-9	-9	-9	-9
Cnt007	7	0	37	2	HYPOTHETICAL_CONTROL_SAMPLES	CONTROL	Unknown	3	2	4	4	1	3	2	2	3	3	3	4	-9	-9	-9	-9	-9
								0.5	0.5	0.5	0.5	0.5	0.5	0.5	0.5	0.5	0.5	0.5	0.5	0	0	0	0	0
Cnt008	7	0	37	2	HYPOTHETICAL_CONTROL_SAMPLES	CONTROL	Unknown	1	2	3	4	1	2	2	2	2	1	3	2	-9	-9	-9	-9	-9
Cnt008	7	0	37	2	HYPOTHETICAL_CONTROL_SAMPLES	CONTROL	Unknown	1	2	4	4	4	2	4	2	2	3	3	2	-9	-9	-9	-9	-9
								0.5	0.5	0.5	0.5	0.5	0.5	0.5	0.5	0.5	0.5	0.5	0.5	0	0	0	0	0
Cnt009	7	0	37	2	HYPOTHETICAL_CONTROL_SAMPLES	CONTROL	Unknown	1	2	4	4	1	3	2	2	2	1	1	2	-9	-9	-9	-9	-9
Cnt009	7	0	37	2	HYPOTHETICAL_CONTROL_SAMPLES	CONTROL	Unknown	3	2	4	4	4	3	4	4	3	1	1	4	-9	-9	-9	-9	-9
								0.5	0.5	0.5	0.5	0.5	0.5	0.5	0.5	0.5	0.5	0.5	0.5	0	0	0	0	0
Cnt010	7	0	37	2	HYPOTHETICAL_CONTROL_SAMPLES	CONTROL	Unknown	3	2	3	4	1	2	2	2	3	1	1	2	-9	-9	-9	-9	-9
Cnt010	7	0	37	2	HYPOTHETICAL_CONTROL_SAMPLES	CONTROL	Unknown	3	2	4	4	4	2	4	2	3	1	3	4	-9	-9	-9	-9	-9
								0.5	0.5	0.5	0.5	0.5	0.5	0.5	0.5	0.5	0.5	0.5	0.5	0	0	0	0	0
Cnt011	7	0	37	2	HYPOTHETICAL_CONTROL_SAMPLES	CONTROL	Unknown	1	2	4	4	1	2	2	4	3	1	1	2	-9	-9	-9	-9	-9
Cnt011	7	0	37	2	HYPOTHETICAL_CONTROL_SAMPLES	CONTROL	Unknown	3	2	4	4	1	3	4	4	3	3	3	4	-9	-9	-9	-9	-9
								0.5	0.5	0.5	0.5	0.5	0.5	0.5	0.5	0.5	0.5	0.5	0.5	0	0	0	0	0
Cnt012	7	0	37	2	HYPOTHETICAL_CONTROL_SAMPLES	CONTROL	Unknown	1	2	4	4	1	2	2	2	2	3	1	2	-9	-9	-9	-9	-9
Cnt012	7	0	37	2	HYPOTHETICAL_CONTROL_SAMPLES	CONTROL	Unknown	3	2	4	4	4	3	4	4	3	3	1	2	-9	-9	-9	-9	-9
								0.5	0.5	0.5	0.5	0.5	0.5	0.5	0.5	0.5	0.5	0.5	0.5	0	0	0	0	0
Cnt013	7	0	37	2	HYPOTHETICAL_CONTROL_SAMPLES	CONTROL	Unknown	1	2	3	2	4	3	2	4	2	1	1	2	-9	-9	-9	-9	-9
Cnt013	7	0	37	2	HYPOTHETICAL_CONTROL_SAMPLES	CONTROL	Unknown	3	2	4	4	4	3	2	4	3	3	3	2	-9	-9	-9	-9	-9
								0.5	0.5	0.5	0.5	0.5	0.5	0.5	0.5	0.5	0.5	0.5	0.5	0	0	0	0	0
Cnt014	7	0	37	2	HYPOTHETICAL_CONTROL_SAMPLES	CONTROL	Unknown	1	2	3	4	1	2	2	2	2	1	3	2	-9	-9	-9	-9	-9
Cnt014	7	0	37	2	HYPOTHETICAL_CONTROL_SAMPLES	CONTROL	Unknown	3	2	4	4	4	3	4	4	2	1	3	2	-9	-9	-9	-9	-9
								0.5	0.5	0.5	0.5	0.5	0.5	0.5	0.5	0.5	0.5	0.5	0.5	0	0	0	0	0
Cnt015	7	0	37	2	HYPOTHETICAL_CONTROL_SAMPLES	CONTROL	Unknown	3	2	4	2	1	3	2	2	2	1	1	4	-9	-9	-9	-9	-9
Cnt015	7	0	37	2	HYPOTHETICAL_CONTROL_SAMPLES	CONTROL	Unknown	3	2	4	2	4	3	4	4	3	3	1	4	-9	-9	-9	-9	-9
								0.5	0.5	0.5	0.5	0.5	0.5	0.5	0.5	0.5	0.5	0.5	0.5	0	0	0	0	0
Cnt016	7	0	37	2	HYPOTHETICAL_CONTROL_SAMPLES	CONTROL	Unknown	1	2	3	2	1	2	2	2	2	1	1	2	-9	-9	-9	-9	-9
Cnt016	7	0	37	2	HYPOTHETICAL_CONTROL_SAMPLES	CONTROL	Unknown	3	2	3	4	4	3	4	2	3	1	3	4	-9	-9	-9	-9	-9
								0.5	0.5	0.5	0.5	0.5	0.5	0.5	0.5	0.5	0.5	0.5	0.5	0	0	0	0	0
Cnt017	7	0	37	2	HYPOTHETICAL_CONTROL_SAMPLES	CONTROL	Unknown	3	2	4	4	1	2	4	2	3	1	1	2	-9	-9	-9	-9	-9
Cnt017	7	0	37	2	HYPOTHETICAL_CONTROL_SAMPLES	CONTROL	Unknown	3	4	4	4	1	2	4	2	3	1	1	2	-9	-9	-9	-9	-9
								0.5	0.5	0.5	0.5	0.5	0.5	0.5	0.5	0.5	0.5	0.5	0.5	0	0	0	0	0
Cnt018	7	0	37	2	HYPOTHETICAL_CONTROL_SAMPLES	CONTROL	Unknown	1	2	4	4	1	2	4	2	3	3	1	2	-9	-9	-9	-9	-9
Cnt018	7	0	37	2	HYPOTHETICAL_CONTROL_SAMPLES	CONTROL	Unknown	3	2	4	4	4	3	4	2	3	3	3	4	-9	-9	-9	-9	-9
								0.5	0.5	0.5	0.5	0.5	0.5	0.5	0.5	0.5	0.5	0.5	0.5	0	0	0	0	0
Cnt019	7	0	37	2	HYPOTHETICAL_CONTROL_SAMPLES	CONTROL	Unknown	1	2	4	4	1	2	4	2	2	1	1	2	-9	-9	-9	-9	-9
Cnt019	7	0	37	2	HYPOTHETICAL_CONTROL_SAMPLES	CONTROL	Unknown	1	2	4	4	4	2	4	4	2	3	1	4	-9	-9	-9	-9	-9
								0.5	0.5	0.5	0.5	0.5	0.5	0.5	0.5	0.5	0.5	0.5	0.5	0	0	0	0	0
Cnt020	7	0	37	2	HYPOTHETICAL_CONTROL_SAMPLES	CONTROL	Unknown	1	2	4	4	1	2	4	4	3	1	3	2	-9	-9	-9	-9	-9
Cnt020	7	0	37	2	HYPOTHETICAL_CONTROL_SAMPLES	CONTROL	Unknown	1	2	4	4	1	2	4	4	3	1	3	2	-9	-9	-9	-9	-9
								0.5	0.5	0.5	0.5	0.5	0.5	0.5	0.5	0.5	0.5	0.5	0.5	0	0	0	0	0
Cnt021	7	0	37	2	HYPOTHETICAL_CONTROL_SAMPLES	CONTROL	Unknown	3	2	4	2	1	2	2	2	2	1	1	4	-9	-9	-9	-9	-9
Cnt021	7	0	37	2	HYPOTHETICAL_CONTROL_SAMPLES	CONTROL	Unknown	3	2	4	4	1	2	4	2	3	3	3	4	-9	-9	-9	-9	-9
								0.5	0.5	0.5	0.5	0.5	0.5	0.5	0.5	0.5	0.5	0.5	0.5	0	0	0	0	0
Cnt022	7	0	37	2	HYPOTHETICAL_CONTROL_SAMPLES	CONTROL	Unknown	3	4	3	4	4	2	2	2	2	1	1	2	-9	-9	-9	-9	-9
Cnt022	7	0	37	2	HYPOTHETICAL_CONTROL_SAMPLES	CONTROL	Unknown	3	4	4	4	4	2	4	4	3	1	3	4	-9	-9	-9	-9	-9
								0.5	0.5	0.5	0.5	0.5	0.5	0.5	0.5	0.5	0.5	0.5	0.5	0	0	0	0	0
Cnt023	7	0	37	2	HYPOTHETICAL_CONTROL_SAMPLES	CONTROL	Unknown	1	2	3	2	1	3	2	2	2	1	1	2	-9	-9	-9	-9	-9
Cnt023	7	0	37	2	HYPOTHETICAL_CONTROL_SAMPLES	CONTROL	Unknown	1	2	4	4	1	3	2	4	3	1	3	2	-9	-9	-9	-9	-9
								0.5	0.5	0.5	0.5	0.5	0.5	0.5	0.5	0.5	0.5	0.5	0.5	0	0	0	0	0
Cnt024	7	0	37	2	HYPOTHETICAL_CONTROL_SAMPLES	CONTROL	Unknown	1	2	4	2	1	2	2	2	3	3	1	2	-9	-9	-9	-9	-9
Cnt024	7	0	37	2	HYPOTHETICAL_CONTROL_SAMPLES	CONTROL	Unknown	3	2	4	2	1	2	2	2	3	3	3	4	-9	-9	-9	-9	-9
								0.5	0.5	0.5	0.5	0.5	0.5	0.5	0.5	0.5	0.5	0.5	0.5	0	0	0	0	0
Cnt025	7	0	37	2	HYPOTHETICAL_CONTROL_SAMPLES	CONTROL	Unknown	1	2	3	4	1	2	2	2	2	1	1	2	-9	-9	-9	-9	-9
Cnt025	7	0	37	2	HYPOTHETICAL_CONTROL_SAMPLES	CONTROL	Unknown	1	2	4	4	1	2	2	2	2	1	1	2	-9	-9	-9	-9	-9
								0.5	0.5	0.5	0.5	0.5	0.5	0.5	0.5	0.5	0.5	0.5	0.5	0	0	0	0	0
Cnt026	7	0	37	2	HYPOTHETICAL_CONTROL_SAMPLES	CONTROL	Unknown	1	2	4	4	1	2	2	4	2	1	3	2	-9	-9	-9	-9	-9
Cnt026	7	0	37	2	HYPOTHETICAL_CONTROL_SAMPLES	CONTROL	Unknown	3	2	4	4	4	3	4	4	3	1	3	2	-9	-9	-9	-9	-9
								0.5	0.5	0.5	0.5	0.5	0.5	0.5	0.5	0.5	0.5	0.5	0.5	0	0	0	0	0
Cnt027	7	0	37	2	HYPOTHETICAL_CONTROL_SAMPLES	CONTROL	Unknown	3	2	3	4	1	2	2	2	3	1	1	2	-9	-9	-9	-9	-9
Cnt027	7	0	37	2	HYPOTHETICAL_CONTROL_SAMPLES	CONTROL	Unknown	3	2	4	4	4	2	2	2	3	1	3	4	-9	-9	-9	-9	-9
								0.5	0.5	0.5	0.5	0.5	0.5	0.5	0.5	0.5	0.5	0.5	0.5	0	0	0	0	0
Cnt028	7	0	37	2	HYPOTHETICAL_CONTROL_SAMPLES	CONTROL	Unknown	1	2	4	4	1	2	2	4	3	1	1	4	-9	-9	-9	-9	-9
Cnt028	7	0	37	2	HYPOTHETICAL_CONTROL_SAMPLES	CONTROL	Unknown	3	2	4	4	1	3	4	4	3	3	1	4	-9	-9	-9	-9	-9
								0.5	0.5	0.5	0.5	0.5	0.5	0.5	0.5	0.5	0.5	0.5	0.5	0	0	0	0	0
Cnt029	7	0	37	2	HYPOTHETICAL_CONTROL_SAMPLES	CONTROL	Unknown	1	2	4	4	1	2	2	2	2	1	3	2	-9	-9	-9	-9	-9
Cnt029	7	0	37	2	HYPOTHETICAL_CONTROL_SAMPLES	CONTROL	Unknown	3	2	4	4	4	3	2	2	3	1	3	2	-9	-9	-9	-9	-9
								0.5	0.5	0.5	0.5	0.5	0.5	0.5	0.5	0.5	0.5	0.5	0.5	0	0	0	0	0
Cnt030	7	0	37	2	HYPOTHETICAL_CONTROL_SAMPLES	CONTROL	Unknown	1	2	3	2	4	2	4	4	2	3	1	2	-9	-9	-9	-9	-9
Cnt030	7	0	37	2	HYPOTHETICAL_CONTROL_SAMPLES	CONTROL	Unknown	3	2	4	4	4	3	4	4	3	3	3	2	-9	-9	-9	-9	-9
								0.5	0.5	0.5	0.5	0.5	0.5	0.5	0.5	0.5	0.5	0.5	0.5	0	0	0	0	0
Cnt031	7	0	37	2	HYPOTHETICAL_CONTROL_SAMPLES	CONTROL	Unknown	1	2	3	4	1	3	2	2	2	1	1	2	-9	-9	-9	-9	-9
Cnt031	7	0	37	2	HYPOTHETICAL_CONTROL_SAMPLES	CONTROL	Unknown	3	2	4	4	1	3	4	4	2	3	1	2	-9	-9	-9	-9	-9
								0.5	0.5	0.5	0.5	0.5	0.5	0.5	0.5	0.5	0.5	0.5	0.5	0	0	0	0	0
Cnt032	7	0	37	2	HYPOTHETICAL_CONTROL_SAMPLES	CONTROL	Unknown	3	2	4	4	1	3	2	2	2	1	3	2	-9	-9	-9	-9	-9
Cnt032	7	0	37	2	HYPOTHETICAL_CONTROL_SAMPLES	CONTROL	Unknown	3	2	4	4	1	3	4	4	3	3	3	2	-9	-9	-9	-9	-9
								0.5	0.5	0.5	0.5	0.5	0.5	0.5	0.5	0.5	0.5	0.5	0.5	0	0	0	0	0
Cnt033	7	0	37	2	HYPOTHETICAL_CONTROL_SAMPLES	CONTROL	Unknown	1	2	4	2	1	2	2	2	2	1	1	2	-9	-9	-9	-9	-9
Cnt033	7	0	37	2	HYPOTHETICAL_CONTROL_SAMPLES	CONTROL	Unknown	3	2	4	2	4	3	4	2	3	1	3	4	-9	-9	-9	-9	-9
								0.5	0.5	0.5	0.5	0.5	0.5	0.5	0.5	0.5	0.5	0.5	0.5	0	0	0	0	0
Cnt034	7	0	37	2	HYPOTHETICAL_CONTROL_SAMPLES	CONTROL	Unknown	3	2	3	4	1	2	4	2	3	1	1	4	-9	-9	-9	-9	-9
Cnt034	7	0	37	2	HYPOTHETICAL_CONTROL_SAMPLES	CONTROL	Unknown	3	2	3	4	1	2	4	2	3	1	3	4	-9	-9	-9	-9	-9
								0.5	0.5	0.5	0.5	0.5	0.5	0.5	0.5	0.5	0.5	0.5	0.5	0	0	0	0	0
